# Supplementary material for: Treatment of harmful gambling: a scoping review of United Kingdom-based intervention research
Source: BMC Psychiatry. 2024 May 23;24:392. doi: 10.1186/s12888-024-05843-8 (PMC11112764; doi:10.1186/s12888-024-05843-8)
Supplement: Supplementary file 1 — Supplementary Material 1 [file 12888_2024_5843_MOESM1_ESM.csv]

Title	Authors	Abstract	Published Year	Published Month	Journal	Volume	Issue	Pages	Accession Number	DOI	Ref	Covidence #	Study	Notes	Tags
The role of personality in the prediction of treatment outcome in pathological gamblers: A follow-up study	Ramos-Grille, Irene; Gomà-i-Freixanet, Montserrat; Aragay, Nùria; Valero, Sergi; Vallès, Vicenç	The aim of the present study was to determine which domains in NEO Personality Inventory–Revised would predict relapse and dropout in treatment-seeking slot-machine pathological gamblers after 1-year follow-up. The NEO PI-R was completed by 73 consecutive treatment-seeking outpatients before they began an open program of individual cognitive–behavioral therapy. Twelve months after starting treatm…	2013	06//	Psychological Assessment	25	2	599-605	2013-10605-001	10.1037/a0031930	2013-10605-001	#6	Ramos-Grille 2013	Exclusion reason: Not UK-based;
Integrative couple treatment for pathological gamblers with an emphasis on forgiveness processes: A case study with three couples	Côté, M.; Dufour, M.; Tremblay, J.	Gambling's impact on a couple's relationship is an essential element in the gambling disorder (GD). Gamblers tend to lie to their partner to conceal the extent of their gambling problems and debts, which can lead to a serious relational transgression for the couple. One promising avenue is a couple treatment focusing on forgiveness processes. The objective of this study was to determine whether t…	2022	06/13/	Journal of Marital and Family Therapy				2022-72786-001	10.1111/jmft.12596	2022-72786-001	#24	Côté 2022	Exclusion reason: Not UK-based;
Emotion regulation-enhanced group treatment for gambling disorder: A non-randomized pilot trial	Månsson, Viktor; Molander, Olof; Carlbring, Per; Rosendahl, Ingvar; Berman, Anne H.	Background: Despite the association of Gambling Disorder (GD) with poor mental health, treatment options generally lack components targeting emotional difficulties. This study investigated the feasibility and acceptability of adding strategies of emotion regulation to an eight-session weekly group treatment. Method: This non-randomized pilot study recruited 21 treatment-seeking adults with GD, (m…	2022	01/06/	BMC Psychiatry	22			2022-21297-001	10.1186/s12888-021-03630-3	2022-21297-001	#35	Månsson 2022	Exclusion reason: Not UK-based;
Review of the application of EMDR therapy in the treatment of pathological gambling—Case report	Hasanović, Mevludin; Tufekčić, Almerisa; Oakley, Zoe; Hasanović, Muhammed	The aim of this case report is to demonstrate the efficacy and effects of EMDR application in working with a pathological gambler. The patient is a married high school teacher whose wife is also a schoolteacher, and they have a son and daughters who have grown up but are not married. The patient was brought by ambulance to the on-duty psychiatric clinic accompanied by a nurse. It was a voluntary …	2021	//	Psychiatria Danubina	33	Suppl 1	S70-S76	2021-74499-013		2021-74499-013	#65	Hasanović 2021	Exclusion reason: Not UK-based;
Examining the effects of mindfulness practice and trait mindfulness on gambling symptoms in women with gambling disorder: A feasibility study	van der Tempel, Jan; McDermott, Katelin; Niepage, Mark; Afifi, Tracie O.; McMain, Shelley; Jindani, Farah; Singer, Ian; Paniak, Isabel; Anwer, Sana; Menezes, Karen; Lobo, Daniela; Zack, Martin	Women with gambling disorder (GD) exhibit high comorbidity, late onset and rapid escalation of symptoms, and a tendency to gamble to cope with negative affect. Mindfulness-based interventions (MBIs) may be especially helpful to address these issues. This project investigated the feasibility and therapeutic potential of a 10-week group MBI in treatment-seeking women with GD (n = 9). The sample exh…	2020	04//	International Gambling Studies	20	1	114-134	2019-70650-001	10.1080/14459795.2019.1686766	2019-70650-001	#70	vanderTempel 2020	Exclusion reason: Not UK-based
Impulsivity and cognitive distortions in different clinical phenotypes of gambling disorder: Profiles and longitudinal prediction of treatment outcomes	Mallorquí-Bagué, Núria; Vintró-Alcaraz, Cristina; Verdejo-García, Antonio; Granero, Roser; Fernández-Aranda, Fernando; Magaña, Pablo; Mena-Moreno, Teresa; Aymamí, Neus; Gómez-Peña, Mónica; Del Pino-Gutiérrez, Amparo; Mestre-Bach, Gemma; Menchón, José M.; Jiménez-Murcia, Susana	Background: Impulsivity and cognitive distortions are hallmarks of gambling disorder (GD) but it remains unclear how they contribute to clinical phenotypes. This study aimed to (1) compare impulsive traits and gambling-related distortions in strategic versus non-strategic gamblers and online versus offline gamblers; (2) examine the longitudinal association between impulsivity/cognitive distortion…	2019	09//	European Psychiatry	61		Sep-16	2019-54127-003	10.1016/j.eurpsy.2019.06.006	2019-54127-003	#73	Mallorquí-Bagué 2019	Exclusion reason: Not UK-based;
A six-step brief intervention to reduce distress and increase treatment readiness in problem gamblers	Oakes, Jane E.; Manning, Victoria; Rodda, Simone N.; Lubman, Dan I.	Objective: The majority of people with gambling problems contact helplines when they are in crisis, hampering their capacity to explore suitable treatment options. To date, there has been limited research identifying the best way to support individuals to reduce distress and maximise further treatment-seeking. In this paper, we describe the development and piloting of the resulting six-step brief…	2020	08//	Australasian Psychiatry	28	4	418-422	2020-61429-012	10.1177/1039856220901471	2020-61429-012	#77	Oakes 2020	Exclusion reason: Not UK-based;
Internet-based delivery of cognitive behaviour therapy compared to monitoring, feedback and support for problem gambling: A randomised controlled trial	Casey, Leanne M.; Oei, Tian P. S.; Raylu, Namrata; Horrigan, Katherine; Day, Jamin; Ireland, Michael; Clough, Bonnie A.	The aim of this study was to investigate the efficacy of an Internet-based cognitive behavioural therapy program (I-CBT) for the treatment of problem gambling, when compared to a waitlist control and an active comparison condition consisting of monitoring, feedback, and support (I-MFS). Participants (N = 174) were randomly allocated to the three conditions. Variables of interest were gambling out…	2017	09//	Journal of Gambling Studies	33	3	993-1010	2017-39100-018	10.1007/s10899-016-9666-y	2017-39100-018	#78	Casey 2017	Exclusion reason: Not UK-based;
Exploring patterns of change processes over distinct in-treatment phases of cognitive and exposure therapies for electronic gaming machine problem gamblers	Smith, David; Fairweather-Schmidt, A. Kate; Pols, Rene; Harvey, Peter; Battersby, Malcolm	Little is known about the change processes in gambling disorder-specific cognitive therapy (CT) and exposure therapy (ET). These therapies are underpinned by the cognitive approach (i.e., restructuring gambling cognitions) and the psychobiological approach (i.e., elimination of gambling urges) to treating problem gambling. Here, piecewise-linear modelling is used in a secondary analysis of random…	2018	12//	Behaviour Change	35	4	228-243	2018-61871-004	10.1017/bec.2018.18	2018-61871-004	#81	Smith 2018	Exclusion reason: Not UK-based;
Cognitive behavioural therapy with pharmacotherapy for pathological gambling patient: Case report	Kuru, Erkan; Özdemir, İlker; Şafak, Yasir; Tulacı, R. Gökçer; Türkçapar, M. Hakan	Pathological Gambling (PG) is a persistent, recurrent, problematic gambling behaviour, leading to clinically significant impairment or distress. Literature studies regarding pharmacotherapy for PG treatment are complicated. Successful and promising results have been obtained with Cognitive Behavioural Therapy (CBT) and pharmacotherapy. In the treatment period with CBT, individual model for gambli…	2017	09//	Psychiatry and Clinical Psychopharmacology	27	3	317-319	2018-16725-016	10.1080/24750573.2017.1338820	2018-16725-016	#86	Kuru 2017	Exclusion reason: Not UK-based;
Does SMS improve gambling outcomes over and above access to other e-mental health supports? A feasibility study	Rodda, S. N.; Dowling, N. A.; Knaebe, B.; Lubman, D. I.	SMS is simple, inexpensive and a convenient method of delivering interventions to people with problem gambling, but there are currently no trials investigating its feasibility or impact. This study explores the feasibility of SMS for people with problem gambling accessing an e-mental health service (i.e. chat, email, forums and brief self-help). The study randomized 198 gamblers to bi-weekly SMS …	2018	08//	International Gambling Studies	18	2	343-357	2018-51588-005	10.1080/14459795.2017.1388831	2018-51588-005	#90	Rodda 2018	Exclusion reason: Not UK-based;
Developmental trajectories of gambling severity after cognitive-behavioral therapy	Jiménez-Murcia, Susana; Granero, Roser; Fernández-Aranda, Fernando; Aymamí, Neus; Gómez-Peña, Mónica; Mestre-Bach, Gemma; Steward, Trevor; del Pino-Gutiérrez, Amparo; Mena-Moreno, Teresa; Vintró-Alcaraz, Cristina; Agüera, Zaida; Sánchez-González, Jéssica; Moragas, Laura; Codina, Ester; Menchón, José M.	Aims: To estimate trajectories of the gambling disorder (GD) severity for 12 months following a manualized cognitive-behavior-therapy (CBT) program, and to identify the main variables associated with each trajectory. Methods: Latent Class Growth Analysis examined the longitudinal changes of n = 603 treatment-seeking patients with GD. Results: Five separate empirical trajectories were identified: …	2019	08//	European Psychiatry	60		28-40	2019-43388-006	10.1016/j.eurpsy.2019.04.001	2019-43388-006	#91	Jiménez-Murcia 2019	Exclusion reason: Not UK-based;
Treatment of gambling disorder patients with comorbid depression	Linnet, Jakob; Jeppsen Mensink, Monique; de Neergaard Bonde, Johanne; Winterdahl, Michael	Objective: This study was conducted to investigate and clinically assess comorbid depression and its relevance in individuals suffering from gambling disorders. The DSM-V defines the condition of gambling disorder as a persistent and recurrent problematic gambling behaviour leading to clinically significant impairment or distress. Method: A total of 61 subjects with gambling disorders were assess…	2017	12//	Acta Neuropsychiatrica	29	6	356-362	2017-52498-006	10.1017/neu.2017.5	2017-52498-006	#92	Linnet 2017	Exclusion reason: Not UK-based;
The predictive capacity of DSM-5 symptom severity and impulsivity on response to cognitive-behavioral therapy for gambling disorder: A 2-year longitudinal study	Mestre-Bach, Gemma; Steward, Trevor; Granero, Roser; Fernández-Aranda, Fernando; del Pino-Gutiérrez, Amparo; Mallorquí-Bagué, Núria; Mena-Moreno, Teresa; Vintró-Alcaraz, Cristina; Moragas, Laura; Aymamí, Neus; Gómez-Peña, Mónica; Sánchez-González, Jéssica; Agüera, Zaida; Lozano-Madrid, María; Menchón, José M.; Jiménez-Murcia, Susana	Background: DSM-5 proposed a new operational system by using the number of fulfilled criteria as an indicator of gambling disorder severity. This method has proven to be controversial among researchers and clinicians alike, due to the lack of studies indicating whether severity, as measured by these criteria, is clinically relevant in terms of treatment outcome. Additionally, numerous studies hav…	2019	01//	European Psychiatry	55		67-73	2018-66787-013	10.1016/j.eurpsy.2018.09.002	2018-66787-013	#106	Mestre-Bach 2019	Exclusion reason: Not UK-based;
Towards a relational framework for pathological gambling (Part II): Congruence	Lee, Bonnie K.	In an illustrative clinical case study, congruence is depicted as the fifth circuit in a relational framework to extricate gambler and spouse from pathological gambling and its after‐effects. Congruence couple therapy poses interventions in four dimensions of the couple experience: (i) intra‐psychic; (ii) interpersonal; (iii) intergenerational and (iv) universal‐spiritual. Congruence is operation…	2015	02//	Journal of Family Therapy	37	1	103-118	2015-02309-006	10.1111/j.1467-6427.2012.00591.x	2015-02309-006	#124	Lee 2015	Exclusion reason: Not UK-based;
The role of homework in exposure-based CBT outcome for problem gambling	Riley, Ben J.	Assigning homework is a key component of cognitive behavioural therapy (CBT) and engagement of homework has been shown to predict CBT outcomes for a range of disorders. However, no previous study has empirically examined directly the effect of homework engagement on CBT outcome for problem gambling (PG). To address this gap in the literature this study examined the role of homework along with two…	2015	09//	International Gambling Studies	15	3	394-407	2015-52485-004	10.1080/14459795.2015.1062532	2015-52485-004	#130	Riley 2015	Exclusion reason: Not UK-based;
Does exposure and response prevention improve the results of group cognitive‐behavioural therapy for male slot machine pathological gamblers?	Jimenez‐Murcia, Susana; Aymamí, Neus; Gómez‐Peña, Mónica; Santamaría, Juan J.; Álvarez‐Moya, Eva; Fernández‐Aranda, Fernando; Granero, Roser; Penelo, Eva; Bueno, Blanca; Moragas, Laura; Gunnard, Katarina; Menchón, José M.	Introduction: Cognitive-behavioural therapy (CBT) seems to offer effective treatment for pathological gambling (PG). However, it has not yet been established which techniques yield the best results, or whether exposure and response prevention (ERP) techniques are of additional use. Objectives: To evaluate clinical and socio-demographic characteristics of a PG sample at baseline, comparing cogniti…	2012	03//	British Journal of Clinical Psychology	51	1	54-71	2012-02352-005	10.1111/j.2044-8260.2011.02012.x	2012-02352-005	#148	Jimenez‐Murcia 2012	Exclusion reason: Not UK-based;
Exposure based therapy for problem gambling in a patient with Alzheimer’s dementia	Dham, Pallavi; Larsen, Amii; Baigent, Michael	Objectives: This case report discusses the response to exposure and response prevention therapy in a patient with problem gambling and comorbid early dementia. It further discusses neurobiology of exposure therapy and its application in patients with mild cognitive impairment. Conclusion: Studies show good response to the use of exposure therapy in patients with cognitive impairment and further s…	2015	10//	Australasian Psychiatry	23	5	510-512	2015-44609-011	10.1177/1039856215598868	2015-44609-011	#158	Dham 2015	Exclusion reason: Not UK-based;
Predictors of outcome among pathological gamblers receiving cognitive behavioral group therapy	Jiménez-Murcia, Susana; Granero, Roser; Fernández-Aranda, Fernando; Arcelus, Jon; Aymamí, M. Neus; Gómez-Peña, Monica; Tárrega, Salome; Moragas, Laura; del Pino-Gutiérrez, Amparo; Sauchelli, Sarah; Fagundo, Ana B.; Brewin, Nicola; Menchón, Jose M.	Aims: The aim of this study was to evaluate posttreatment changes of individuals with a diagnosis of gambling disorder (GD) treated with group cognitive behavioral therapy (CBT), to assess the potential moderator effect of sex on CBT outcome, and to explore the best predictors of posttreatment changes, relapse, and dropout rates. Methods: A cohort design was applied with a prospective follow-up. …	2015	06//	European Addiction Research	21	4	169-178	2015-28781-001	10.1159/000369528	2015-28781-001	#159	Jiménez-Murcia 2015	Exclusion reason: Not UK-based;
Internet-based treatment of pathological gambling with a three-year follow-up	Carlbring, Per; Degerman, Nicklas; Jonsson, Jakob; Andersson, Gerhard	Effective therapies for pathological gambling exist, but their use is limited to about 10% of the target population. In an attempt to lower the barriers for help, Internet-based cognitive behavioural therapy (ICBT) has been shown to be effective when delivered to a non-depressed sample with pathological gambling. This study sought to extend this finding to a larger, more representative population…	2012	12//	Cognitive Behaviour Therapy	41	4	321-334	2012-34459-005	10.1080/16506073.2012.689323	2012-34459-005	#161	Carlbring 2012	Exclusion reason: Not UK-based;
Waking self-hypnosis efficacy in cognitive-behavioral treatment for pathological gambling: An effectiveness clinical assay	Lloret, Daniel; Montesinos, Rosa; Capafons, Antonio	Cognitive-behavioral therapy for pathological gambling has a long-term success rate of more than 50%. This study evaluated the effect of self-hypnosis in cognitive-behavioral treatment of pathological gamblers. Forty-nine participants were assigned to 2 groups. Both groups received a cognitive-behavioral protocol, and Group 1, the no-hypnosis group, received an 11-session intervention and Group 2…	2014	01//	International Journal of Clinical and Experimental Hypnosis	62	1	50-69	2013-41320-003	10.1080/00207144.2013.841474	2013-41320-003	#176	Lloret 2014	Exclusion reason: Not UK-based;
Pathological gamblers respond equally well to cognitive-behavioral therapy regardless of other mental health treatment status	Champine, Robey B.; Petry, Nancy M.	Data consistently demonstrate comorbidity between pathological gambling and psychiatric disorders. This study compares severity of gambling and psychosocial problems and gambling treatment outcomes in treatment‐seeking pathological gamblers (n = 231) based on their self‐reported mental health treatment utilization. As expected, participants currently receiving mental health treatment demonstrated…	2010		The American Journal on Addictions	19	6	550-556	2011-06562-013	10.1111/j.1521-0391.2010.00085.x	2011-06562-013	#183	Champine 2010	Exclusion reason: Not UK-based;
Effectiveness of group and individual formats of a combined motivational interviewing and cognitive behavioral treatment program for problem gambling: A randomized controlled trial	Oei, Tian P. S.; Raylu, Namrata; Casey, Leanne M.	Background: The study aimed to assess the effectiveness of group and individual formats of a combined motivational interviewing and cognitive behavioral treatment (CBT) program for problem gamblers (PGs) using a randomized controlled design. Method: One hundred and two PGs were randomly assigned to individual or group CBT conditions. Twenty-eight of these participants were randomly allocated to a…	2010	03/01/	Behavioural and Cognitive Psychotherapy	38	2	233-238	2011-24784-010	10.1017/S1352465809990701	2011-24784-010	#195	Oei 2010	Exclusion reason: Not UK-based;
Brief motivational feedback and cognitive behavioral interventions for prevention of disordered gambling: A randomized clinical trial	Larimer, Mary E.; Neighbors, Clayton; Lostutter, Ty W.; Whiteside, Ursula; Cronce, Jessica M.; Kaysen, Debra; Walker, Denise D.	Aims: The purpose of the current study was to evaluate feasibility and efficacy of two promising approaches to indicated prevention of disordered gambling in a college population. Design: Randomized clinical trial with assignment to a personalized feedback intervention (PFI), cognitive–behavioral intervention (CBI) or assessment-only control (AOC). PFI was delivered individually in a single sessi…	2012	06//	Addiction	107	6	1148-1158	2012-12135-025	10.1111/j.1360-0443.2011.03776.x	2012-12135-025	#198	Larimer 2012	Exclusion reason: Not UK-based;
Behavioral treatment for pathological gambling in persons with acquired brain injury	Guercio, John M.; Johnson, Taylor; Dixon, Mark R.	The present investigation examined a behavior-analytic clinical treatment package designed to reduce the pathological gambling of 3 individuals with acquired brain injury. A prior history of pathological gambling of each patient was assessed via caregiver report, psychological testing, and direct observation of gambling behavior. Using an 8-week one-on-one client—patient format, a treatment progr…	2012		Journal of Applied Behavior Analysis	45	3	485-495	2012-28673-003	10.1901/jaba.2012.45-485	2012-28673-003	#199	Guercio 2012	Exclusion reason: Not UK-based;
Seeking safety therapy for pathological gambling and PTSD: A pilot outcome study	Najavits, Lisa M.; Smylie, Diane; Johnson, Kay; Lung, John; Gallop, Robert J.; Classen, Catherine C.	This pilot study evaluated Seeking Safety (SS) therapy for seven outpatients with current comorbid pathological gambling (PG) and posttraumatic stress disorder (PTSD). This represents the first treatment outcome study of this population, and included both genders and 29% minorities. We found significant improvements in: PTSD/trauma (the PTSD Checklist criterion B symptoms; the Trauma Symptom Inve…	2013	01//	Journal of Psychoactive Drugs	45	1	Oct-16	2013-07520-002	10.1080/02791072.2013.763557	2013-07520-002	#200	Najavits 2013	Exclusion reason: Not UK-based;
A double-blind, placebo-controlled trial of topiramate for pathological gambling	Berlin, Heather A.; Braun, Ashley; Simeon, Daphne; Koran, Lorrin M.; Potenza, Marc N.; McElroy, Susan L.; Fong, Timothy; Pallanti, Stefano; Hollander, Eric	Objectives: Pathological gambling (PG) is an impulse control disorder characterized by recurrent gambling thoughts and behaviours that impair social functioning. Earlier studies suggested that topiramate may be effective in treating some impulse control disorders. We conducted the first randomized, controlled trial of topiramate in PG. Methods: PG patients were randomized to topiramate (N = 20) o…	2013	03//	The World Journal of Biological Psychiatry	14	2	121-128	2013-08932-006	10.3109/15622975.2011.560964	2013-08932-006	#210	Berlin 2013	Exclusion reason: Not UK-based;
Do coping skills mediate the relationship between cognitive-behavioral therapy and reductions in gambling in pathological gamblers?	Petry, Nancy M.; Litt, Mark D.; Kadden, Ronald; Ledgerwood, David M.	Aims: Cognitive-behavioral therapy (CBT) is useful for treating substance abusers, and recent data suggest it is also efficacious for pathological gamblers. CBT is purported to exert its beneficial effects by altering coping skills, but data supporting coping changes as the mechanism of action are mixed. This study examined whether coping skills acquisition mediated the effects of CBT on decreasi…	2007	08//	Addiction	102	8	1280-1291	2007-10854-019	10.1111/j.1360-0443.2007.01907.x	2007-10854-019	#211	Petry 2007	Exclusion reason: Not UK-based;
Which pathological gamblers will complete treatment?	Leblond, Jean; Ladouceur, Robert; Blaszczynski, Alex	Objective. The study examined the characteristics of pathological gamblers who complete treatment, compared with those who terminate treatment prematurely. Design. Two comparison groups comprising treatment completers and drop-outs. Methods. In all, 112 pathological gamblers who undertook a cognitive treatment programme for gambling were compared on different variables. Results. A high score on i…	2003	06//	British Journal of Clinical Psychology	42	2	205-209	2003-06092-007	10.1348/014466503321903607	2003-06092-007	#215	Leblond 2003	Exclusion reason: Not UK-based;
A pilot study of CBT versus escitalopram combined with CBT in the treatment of pathological gamblers	Myrseth, Helga; Molde, Helge; Støylen, Inge Jarl; Johnsen, Bjørn Helge; Holsten, Fred; Pallesen, Ståle	We conducted a randomised controlled trial pilot study (N = 30) with two treatment groups: (1) Manualised cognitive behavioural therapy (CBT) (n = 15) and (2) escitalopram combined with CBT (n = 15). Treatment was administered individually and the CBT included weekly sessions for eight consecutive weeks. The treatment with escitalopram lasted for a minimum of 16 weeks (20 mg/day), with an optiona…	2011	04//	International Gambling Studies	11	1	121-141	2011-06971-010	10.1080/14459795.2011.559647	2011-06971-010	#219	Myrseth 2011	Exclusion reason: Not UK-based;
Predictors of therapeutic failure in slot-machine pathological gamblers following behavioural treatment	Echeburúa, Enrique; Fernández-Montalvo, Javier; Báez, Concepción	Determines the features of pathological gamblers who dropped out of the treatment or relapsed within a 1-yr follow-up period. The sample consisted of 69 patients selected according to DSM-IV criteria. Results indicated that the only difference between the patients who dropped out of treatment and the ones who completed was the level of state-anxiety. The former were more anxious than the latter. …	2001	07//	Behavioural and Cognitive Psychotherapy	29	3	379-383	2001-01741-011	10.1017/S1352465801003113	2001-01741-011	#221	Echeburúa 2001	Exclusion reason: Not UK-based;
Evaluating a reflecting-team couples approach to problem gambling	Garrido-Fernández, Miguel; Jaén-Rincón, Pedro; Garcia-Martínez, Jesús	This study examined changes in cognitive style based on the use of reflecting-team couples therapy with couples in which one spouse is a gambler. The grid technique was used in the cases of 20 couples to assess personal constructs related to cohabitation and the role of gambling. Results suggest that reflecting-team couples therapy brings about significant change in participants by allowing them …	2011	01//	Journal of Constructivist Psychology	24	1	Jan-29	2010-26621-001	10.1080/10720537.2011.530481	2010-26621-001	#224	Garrido-Fernández 2011	Exclusion reason: Not UK-based;
Brief motivational interventions for college student problem gamblers	Petry, Nancy M.; Weinstock, Jeremiah; Morasco, Benjamin J.; Ledgerwood, David M.	Aims: College students experience high rates of problem and pathological gambling, yet little research has investigated methods for reducing gambling in this population. This study sought to examine the efficacy of brief intervention strategies. Design: Randomized trial. Setting: College campuses. Participants: A total of 117 college student problem and pathological gamblers. Interventions: Stude…	2009	09//	Addiction	104	9	1569-1578	2009-11976-020	10.1111/j.1360-0443.2009.02652.x	2009-11976-020	#226	Petry 2009	Exclusion reason: Not UK-based;
A controlled study of the effect of cognitive-behavioural group therapy for pathological gamblers	Myrseth, Helga; Litlerè, Irene; Støylen, Inge Jarl; Pallesen, Ståle	As the number of pathological gamblers has increased recently, the need for effective treatment has become more evident. The aim of this study was to evaluate the effectiveness of a short-term cognitive-behavioural group therapy programme for pathological gamblers. Fourteen subjects (three females and 11 males), who met the criteria for pathological gambling in accordance with the Diagnostic and …	2009	02//	Nordic Journal of Psychiatry	63	1	22-31	2009-01353-003	10.1080/08039480802055139	2009-01353-003	#238	Myrseth 2009	Exclusion reason: Not UK-based;
Randomized control trial of an integrated therapy for comorbid anger and gambling	Korman, Lorne; Collins, Jane; Littman-Sharp, Nina; Skinner, Wayne; McMain, Shelley; Mercado, Virginia	This study evaluated an integrated treatment for comorbid problem gambling, anger, and substance use. Problem gamblers with comorbid anger problems (N = 42), half of whom also had substance use disorders, were randomized to either a 14-week integrated treatment targeting anger and addictions (i.e., both gambling and substance use) or a specialized treatment-as-usual (TAU) for gambling and substan…	2008	07//	Psychotherapy Research	18	4	454-465	2008-07791-009	10.1080/10503300701858362	2008-07791-009	#241	Korman 2008	Exclusion reason: Not UK-based;
Memantine shows promise in reducing gambling severity and cognitive inflexibility in pathological gambling: A pilot study	Grant, Jon E.; Chamberlain, Samuel R.; Odlaug, Brian L.; Potenza, Marc N.; Kim, Suck Won	Rationale: Although pathological gambling (PG) is relatively common, pharmacotherapy research for PG is limited. Memantine, an N-methyl D-aspartate receptor antagonist, appears to reduce glutamate excitability and improve impulsive decision making, suggesting it may help individuals with PG. Objective: This study sought to examine the safety and efficacy of Memantine in PG. Methods: Twenty-nine s…	2010	12//	Psychopharmacology	212	4	603-612	2010-23999-014	10.1007/s00213-010-1994-5	2010-23999-014	#245	Grant 2010	Exclusion reason: Not UK-based
Online guidance, advice, and support for problem gamblers and concerned relatives and friends: An evaluation of the GamAid pilot service	Wood, Richard T. A.; Griffiths, Mark D.	The paper reports one of the first ever studies to evaluate the effectiveness of an online help and guidance service for problem gamblers. The evaluation utilised a mixed methods design in order to examine both primary and secondary data relating to the client experience. In addition, the researchers posed as problem gamblers in order to obtain first-hand experience of how the service works in pr…	2007	11//	British Journal of Guidance & Counselling	35	4	373-389	2007-15001-001	10.1080/03069880701593540	2007-15001-001	#246	Wood 2007	Exclusion reason: Wrong outcomes;
Disulfiram, an option for the treatment of pathological gambling?	Mutschler, Jochen; Bühler, Mira; Grosshans, Martin; Diehl, Alexander; Mann, Karl; Kiefer, Falk	Aim: Pathological gambling and comorbid alcohol dependence often occur in combination. Disulfiram is one of the proven drugs for alcohol dependence. In addition to its inhibiting acetaldehyde dehydrogenase, disulfiram inhibits dopamine β- hydroxylase and may thereby increase dopamine and decrease norepinephrine cerebral concentrations. Because there may be common neurochemical substrates and neur…	2010		Alcohol and Alcoholism	45	2	214-216	2010-02480-015	10.1093/alcalc/agp093	2010-02480-015	#248	Mutschler 2010	Exclusion reason: Not UK-based;
Cognitive-behavioral group treatment for pathological gambling: Analysis of effectiveness and predictors of therapy outcome	Jiménez-Murcia, Susana; Álvarez-Moya, Eva M.; Granero, Roser; Aymamí, M. Neus; Gómez-Peña, Monica; Jaurrieta, Nuria; Sans, Bibiana; Rodriguez-Marti, Jaume; Vallejo, Julio	The authors sought to examine short- and mid-term effectiveness of a group cognitive-behavioral therapy (CBT) in pathological gambling (PG) and to analyze predictors of therapy outcome. Two hundred ninety PG patients participated in the current study, all diagnosed on the basis of Diagnostic and Statistical Manual of Mental Disorders (4th edition) criteria, and were given manualized outpatient gr…	2007	09//	Psychotherapy Research	17	5	544-552	2007-12987-005	10.1080/10503300601158822	2007-12987-005	#263	Jiménez-Murcia 2007	Exclusion reason: Not UK-based;
Single-Session Exposure Therapy for Problem Gambling: A Single-Case Experimental Design	Tolchard, Barry; Thomas, Lyndall; Battersby, Malcolm	There is a paucity of treatment-outcome research for problem or pathological gambling. Single-session exposure therapy has been used successfully with a broad range of psychological disorders such as panic disorder and the phobias. This article will describe the use of single-session graded exposure to treat problem gambling with an Electronic Gaming Machine (EGM) gambler. Pretreatment to 6-month…	2006	06//	Behaviour Change	23	2	148-155	2006-12955-005		2006-12955-005	#265	Tolchard 2006	Exclusion reason: Not UK-based;
Social support is associated with gambling treatment outcomes in pathological gamblers	Petry, Nancy M.; Weiss, Lindsay	Poor social support is a contributory factor in development of addictive disorders, but it has rarely been evaluated in pathological gamblers. This study examined social support in pathological gamblers and its relationship with treatment outcomes. Low baseline social support was associated with increased severity of gambling, family, and psychiatric problems and poorer post-treatment outcomes. F…	2009	08//	The American Journal on Addictions	18	5	402-408	2010-03591-010	10.3109/10550490903077861	2010-03591-010	#266	Petry 2009	Exclusion reason: Not UK-based;
An open-label trial of acamprosate in the treatment of pathological gambling	Black, Donald W.; McNeilly, Dennis P.; Burke, William J.; Shaw, Martha C.; Allen, Jeff	Background: The efficacy and tolerability of acamprosate has been tested in the treatment of pathological gambling (PG). Acamprosate is known to reduce alcohol craving and use in persons with alcohol dependence, and it has been hypothesized that the drug would have a similar effect in individuals with PG. Methods: Participants with DSM-IV criteria for PG received acamprosate in an 8-week, open-la…	2011	11//	Annals of Clinical Psychiatry	23	4	250-256	2011-28122-003		2011-28122-003	#282	Black 2011	Exclusion reason: Not UK-based;
A 6-month follow-up of imaginal desensitization plus motivational interviewing in the treatment of pathological gambling	Grant, Jon E.; Donahue, Christopher B.; Odlaug, Brian L.; Kim, Suck Won	Background: Pathological gambling (PG), a disabling disorder experienced by approximately 1% of adults, has few empirically validated treatments. A recent study demonstrated that 6 sessions of imaginal desensitization plus motivational interviewing (IDMI) was effective in achieving abstinence for a majority of individuals with PG. This study sought to examine whether those benefits were maintaine…	2011	02//	Annals of Clinical Psychiatry	23	1	03-Oct	2011-04528-002		2011-04528-002	#284	Grant 2011	Exclusion reason: Not UK-based;
Client characteristics associated with treatment attrition and outcome in female pathological gambling	Dowling, Nicki	The current study was an exploratory investigation of client factors associated with treatment attrition and failure 6 months following treatment by female pathological gamblers. The sample comprised 77 females attending a cognitive-behavioral treatment program for pathological gambling. Participants were compared on selected client factors that have been traditionally associated with attrition a…	2009	04//	Addiction Research & Theory	17	2	205-219	2009-09058-008	10.1080/16066350802346193	2009-09058-008	#285	Dowling 2009	Exclusion reason: Not UK-based;
Home-Based Imaginal Desensitisation in Pathological Gambling: Short-Term Outcomes	Blaszczynski, Alex; Drobny, Juliette; Steel, Zachary	Randomised controlled outcome studies have demonstrated the efficacy of imaginal desensitisation in inpatient settings. The purpose of this study was to evaluate the effects of a prerecorded audiocassette version of the imaginal desensitisation procedure that was designed for home-based use in reducing gambling urges and behaviours on a sample of diagnosed pathological gamblers who sought treatme…	2005	//	Behaviour Change	22	1	13-21	2005-06766-002	10.1375/bech.22.1.13.66782	2005-06766-002	#304	Blaszczynski 2005	Exclusion reason: Not UK-based;
Effectiveness of pharmacotherapy for pathological gambling: A chart review	Grant, Jon E.; Kim, Suck Won	Although pathological gambling is a relatively common disorder, there exists only limited information regarding the effectiveness of pharmacotherapy for this illness. This study examines which medications may be effective, dose and duration of medication trials needed to achieve response, and possible predictors of response. Using a chart review, 50 adult outpatients with DSM-IV pathological gamb…	2002	09//	Annals of Clinical Psychiatry	14	3	155-161	2002-08377-003	10.1023/A:1021186519864	2002-08377-003	#309	Grant 2002	Exclusion reason: Not UK-based;
A pilot placebo-controlled study of fluvoxamine for pathological gambling	Blanco, Carlos; Petkova, Eva; Ibáñez, Angela; Sáiz-Ruiz, Jerónimo	The objective of this study was to evaluate the efficacy of fluvoxamine in the treatment of pathological gambling. 32 patients were treated for 6 mo in a double-blind, placebo-controlled study of fluvoxamine 200 mg/day. Outcome measures included reduction in money and time spent gambling per week. Longitudinal mixed effects models and completers analyses were used for estimation and hypothesis te…	2002	03//	Annals of Clinical Psychiatry	14	1	Sep-15	2002-13872-002	10.1023/A:1015215809770	2002-13872-002	#311	Blanco 2002	Exclusion reason: Not UK-based;
Nalmefene in the treatment of pathological gambling: Multicentre, double-blind, placebo-controlled study	Grant, Jon E.; Odlaug, Brian L.; Potenza, Marc N.; Hollander, Eric; Kim, Suck Won	Pathological gambling is a disabling disorder experienced by about 1% of adults. We randomised 233 participants (41.6% women) 1:1:1 to nalmefene (20 or 40 mg) or placebo. In analyses performed using an intention-to-treat (ITT) population, nalmefene failed to show statistically significant differences from placebo on primary and secondary outcomes. Post hoc analyses of only participants who receiv…	2010	10//	The British Journal of Psychiatry	197	4	330-331	2011-22397-016	10.1192/bjp.bp.110.078105	2011-22397-016	#315	Grant 2010	Exclusion reason: Not UK-based;
Clustering Treatment Outcomes in Women with Gambling Disorder	Lara-Huallipe, M.L.; Granero, R.; Fernández-Aranda, F.; Gómez-Peña, M.; Moragas, L.; del Pino-Gutierrez, A.; Valenciano-Mendoza, E.; Mora-Maltas, B.; Baenas, I.; Etxandi, M.; Menchón, J.M.; Jiménez-Murcia, S.	The rising prevalence of gambling disorder (GD) among women has awakened considerable interest in the study of therapeutic outcomes in females. This study aimed to explore profiles of women seeking treatment for GD based on a set of indicators including sociodemographic features, personality traits, clinical state at baseline, and cognitive behavioral therapy (CBT) outcomes. Two-step clustering, …	2022		Journal of Gambling Studies	38	4	1469-1491		10.1007/s10899-021-10092-5		#329	Lara-Huallipe 2022	Exclusion reason: Not UK-based;
Evaluation of a Brief Online Self-help Program for Concerned Gamblers	Wall, H.; Magnusson, K.; Berman, A.H.; Bewick, B.M.; Hellner, C.; Jayaram-Lindström, N.; Rosendahl, I.	The purpose of this study was to evaluate the feasibility and module content of a brief online self-help program for concerned gamblers, i.e., gamblers who perceived a need to change their gambling habits, in the context of a gambling helpline. The program consisted of four modules based on Motivational Interviewing (MI) and Cognitive Behavioral Therapy (CBT), covering motivation to change, loggi…	2021		Journal of Gambling Studies	37	4	1277-1290		10.1007/s10899-021-10005-6		#342	Wall 2021	Exclusion reason: Not UK-based;
Case Study Demonstration of the Potential Acceptability and Effectiveness of a Novel Telehealth Treatment for People Experiencing Gambling Harm	Oakes, J.; Northe, V.; Darwin, C.; Hopkins, L.	The evidence base for internet therapies is building but little is known yet about the acceptability and effectiveness of providing telehealth online in a group format for the treatment of gambling disorders. Therefore, this uncontrolled, real-world study aimed to evaluate the feasibility and effectiveness of providing evidence-based treatment in a group format using an online platform. This inno…	2022		International Journal of Environmental Research and Public Health	19	23			10.3390/ijerph192316273		#348	Oakes 2022	Exclusion reason: Not UK-based;
Effectiveness of a voluntary casino self-exclusion online self-management program	Yakovenko, I.; Hodgins, D.C.	Despite evidence for effectiveness, only a small proportion of individuals with gambling disorder ever access treatment and support resources for their problem. Voluntary self-exclusion (VSE) programs are an ideal circumstance to engage individuals who are reluctant or have not yet sought formal treatment, given that individuals are already electing to prevent themselves from gambling through sel…	2021		Internet Interventions	23				10.1016/j.invent.2020.100354		#351	Yakovenko 2021	Exclusion reason: Not UK-based
Delay Discounting in Gambling Disorder: Implications in Treatment Outcome	Mena-Moreno, T.; Testa, G.; Mestre-Bach, G.; Miranda-Olivos, R.; Granero, R.; Fernández-Aranda, F.; Menchón, J.M.; Jiménez-Murcia, S.	Impulsive choice, measured by delay discounting (DD) tasks, has been shown in patients with gambling disorders (GD). However, the impact of DD and treatment outcome has been scarcely explored in GD patients. The aims of this study were: (1) to examine the baseline association between DD and clinical variables in GD patients depending on their age and gambling preferences (strategic vs. non-strate…	2022		Journal of Clinical Medicine	11	6			10.3390/jcm11061611		#356	Mena-Moreno 2022	Exclusion reason: Not UK-based;
Sports-betting-related gambling disorder: Clinical features and correlates of cognitive behavioral therapy outcomes	Mestre-Bach, G.; Granero, R.; Mora-Maltas, B.; Valenciano-Mendoza, E.; Munguía, L.; Potenza, M.N.; Derevensky, J.L.; Richard, J.; Fernández-Aranda, F.; Menchón, J.M.; Jiménez-Murcia, S.	Background and aims: The number of patients with gambling disorder (GD) whose gambling preference is sports betting is increasing. However, their clinical profile and their responses to psychological treatments -compared to patients with other forms of gambling- have not been thoroughly studied. Therefore, the aims of this study were: (1) to compare the clinical characteristics of GD patients who…	2022		Addictive Behaviors	133				10.1016/j.addbeh.2022.107371		#364	Mestre-Bach 2022	Exclusion reason: Not UK-based;
Dropout or Early Treatment Response Among Gamblers with Depressive Symptoms	Campos, M.D.; Williams, R.C.; Joshi, V.; Hall, E.; Reid, R.; Rosenthal, R.J.; Fong, T.W.	Many individuals who start psychotherapy for gambling disorder leave treatment within the first five sessions. Researchers have viewed early dropouts as treatment failures, but some may be early responders. This study examined dropout and early treatment response among those with probable depression in the first six therapy sessions of a gambling problem treatment program. The percentage of indiv…	2022		International Journal of Mental Health and Addiction					10.1007/s11469-021-00586-z		#375	Campos 2022	Exclusion reason: Not UK-based;
Graded Exposure Therapy for Online Mobile Smartphone Sports Betting Addiction: A Case Series Report	Riley, B.J.; Harris, S.; Nye, T.; Javidi-Hosseinabad, Z.; Baigent, M.	Advances in technology and increased usage of electronic mobile devices over the past decade have changed the way gamblers engage with online gambling. The convenience of mobile electronic devices is understood to be a major contributor to the increase of online gambling, which in turn has been implicated in the growth of sports betting. Emerging evidence suggests several sources of differentiati…	2021		Journal of Gambling Studies	37	4	1263-1275		10.1007/s10899-021-10006-5		#381	Riley 2021	Exclusion reason: Not UK-based;
Gambling-Related Cognitive Distortions in Residential Treatment for Gambling Disorder	Ledgerwood, D.M.; Dyshniku, F.; McCarthy, J.E.; Ostojic-Aitkens, D.; Forfitt, J.; Rumble, S.C.	Gambling-related cognitive distortions are associated with gambling disorder severity, but few studies have provided an in-depth examination of the interrelationship between cognitive distortions, gambling severity, psychiatric comorbidity and treatment outcomes. The present study sought to identify factors associated with elevated cognitive distortions among problem gamblers entering residential…	2020		Journal of Gambling Studies	36	2	669-683		10.1007/s10899-019-09895-4		#382	Ledgerwood 2020	Exclusion reason: Not UK-based;
Gamblingless: A randomised trial comparing guided and unguided internet-based gambling interventions	Dowling, N.A.; Merkouris, S.S.; Rodda, S.N.; Smith, D.; Aarsman, S.; Lavis, T.; Lubman, D.I.; Austin, D.W.; Cunningham, J.A.; Battersby, M.W.; Chul O, S.	There is little evidence relating to the effects of adding guidance to internet-based gambling interventions. The primary aim was to compare the effectiveness of an online self-directed cognitive-behavioural gambling program (GAMBLINGLESS) with and without therapist-delivered guidance. It was hypothesised that, compared to the unguided intervention, the guided intervention would result in superio…	2021		Journal of Clinical Medicine	10	11			10.3390/jcm10112224		#385	Dowling 2021	Exclusion reason: Not UK-based;
A Smartphone-delivered ecological momentary intervention for problem gambling (GamblingLess: Curb Your Urge): Single-Arm acceptability and feasibility trial	Hawker, C.O.; Merkouris, S.S.; Youssef, G.J.; Dowling, N.A.	Background: Low uptake rates of traditional gambling treatments highlight the need for innovative treatment modalities. Smartphone apps can provide unprecedented access to real-time ecological momentary interventions (EMIs) delivered in people's everyday lives. Objective: This study aims to examine the acceptability, feasibility, and preliminary effectiveness of GamblingLess: Curb Your Urge, the …	2021		Journal of Medical Internet Research	23	3			10.2196/25786		#388	Hawker 2021	Exclusion reason: Not UK-based;
Transcranial Direct Current Stimulation Reduces Craving in Substance Use Disorders: A Double-blind, Placebo-Controlled Study	Martinotti, G.; Lupi, M.; Montemitro, C.; Miuli, A.; Di Natale, C.; Spano, M.C.; Mancini, V.; Lorusso, M.; Stigliano, G.; Tambelli, A.; Di Carlo, F.; Di Caprio, L.; Fraticelli, S.; Chillemi, E.; Pettorruso, M.; Sepede, G.; Di Giannantonio, M.	Objectives The use of transcranial direct current stimulation (tDCS) in addiction disorders is still on its rise in comparison with pharmacological and psychotherapeutic strategies that still show low level of evidence. In this study, we aimed to evaluate the efficacy of the anodic tDCS for the short-term treatment of substance craving and other psychiatric symptoms. Methods In this randomized, d…	2019		Journal of ECT	35	3	207-211		10.1097/YCT.0000000000000580		#402	Martinotti 2019	Exclusion reason: Not UK-based
Diverse predictors of treatment response to active medication and placebo in gambling disorder	Huneke, N.T.M.; Chamberlain, S.R.; Baldwin, D.S.; Grant, J.E.	Gambling disorder creates a significant public health burden. Despite decades of clinical trials, there are no licensed pharmacological treatments for gambling disorder. Contributing factors to this are the high placebo response rates seen in clinical trials, the heterogeneity of the disorder and high rates of psychiatric comorbidities. Indeed, a number of demographic and clinical variables have …	2021		Journal of Psychiatric Research	144		96-101		10.1016/j.jpsychires.2021.09.053		#428	Huneke 2021	Exclusion reason: Not UK-based;
Multiple Sessions of High-Frequency Repetitive Transcranial Magnetic Stimulation as a Potential Treatment for Gambling Addiction: A 3-Month, Feasibility Study	Pettorruso, M.; Martinotti, G.; Montemitro, C.; De Risio, L.; Spagnolo, P.A.; Gallimberti, L.; Fanella, F.; Bonci, A.; Di Giannantonio, M.	Gambling disorder (GD) is a behavioral addiction, in which dysfunctions in prefrontal activity have been proposed as relevant pathophysiological correlates. The aim of the present study was to preliminarily investigate the feasibility of a noninvasive neuromodulation intervention targeting the prefrontal cortex to treat GD in an open-label setting. We included 8 treatment-seeking patients with GD…	2020		European Addiction Research	26	1	52-56		10.1159/000504169		#436	Pettorruso 2020	Exclusion reason: Not UK-based;
Response trajectories of gambling severity after cognitive behavioral therapy in young-adult pathological gamblers	Granero, R.; Valero-Solis, S.; Fernández-Aranda, F.; Gómez-Peña, M.; Moragas, L.; Mena-Moreno, T.; Del Pino-Gutierrez, A.; Codina, E.; Martín-Romera, V.; Casalé, G.; Agüera, Z.; Baenas-Soto, I.; Valenciano-Mendoza, E.; Mora-Maltas, B.; Sánchez, I.; Lozano-Madrid, M.; Menchón, J.M.; Murcia, S.J.	Background and aims: The significant increase in the prevalence of gambling disorder (GD) among young adults in recent years has attracted interest in determining therapeutic efficiency in this sector of the population. The aim of this work was to estimate the response trajectories of gambling severity during the six-month follow-up after a cognitive behavioral therapy (CBT) program in young adul…	2020		Journal of Behavioral Addictions	9	1	140-152		10.1556/2006.2020.00008		#445	Granero 2020	Exclusion reason: Not UK-based;
Unguided Chatbot-Delivered Cognitive Behavioural Intervention for Problem Gamblers Through Messaging App: A Randomised Controlled Trial	So, R.; Furukawa, T.A.; Matsushita, S.; Baba, T.; Matsuzaki, T.; Furuno, S.; Okada, H.; Higuchi, S.	Internet-delivered intervention may be an acceptable alternative for the more than 90% of problem gamblers who are reluctant to seek face-to-face support. Thus, we aimed to (1) develop a low-dropout unguided intervention named GAMBOT integrated with a messaging app; and (2) investigate its effect. The present study was a randomised, quadruple-blind, controlled trial. We set pre-to-post change in …	2020		Journal of Gambling Studies	36	4	1391-1407		10.1007/s10899-020-09935-4		#453	So 2020	Exclusion reason: Not UK-based;
Addition-Focused EMDR Therapy in Gambling Disorder: A Multiple Baseline Study	van Minnen, M.; Markus, W.; Blaauw, E.	Eye movement desensitization and reprocessing (EMDR) therapy is an evidence-based treatment for posttraumatic stress disorder (PTSD). Preliminary findings suggest the application of an adapted, addiction-focused EMDR procedure, AF-EMDR therapy, may also be helpful in treating addictions, such as gambling disorder (GD). In this study eight participants with GD received AF-EMDR therapy, using modul…	2020		Journal of EMDR Practice and Research	14	1	46-59		10.1891/1933-3196.14.1.46		#458	vanMinnen 2020	Exclusion reason: Not UK-based
Exploring the Association between Gambling-Related Offenses, Substance Use, Psychiatric Comorbidities, and Treatment Outcome	Vintró-Alcaraz, C.; Mestre-Bach, G.; Granero, R.; Caravaca, E.; Gómez-Peña, M.; Moragas, L.; Baenas, I.; del Pino-Gutiérrez, A.; Valero-Solís, S.; Lara-Huallipe, M.; Mora-Maltas, B.; Valenciano-Mendoza, E.; Guillen-Guzmán, E.; Codina, E.; Menchón, J.M.; Fernández-Aranda, F.; Jiménez-Murcia, S.	Several studies have explored the association between gambling disorder (GD) and gambling-related crimes. However, it is still unclear how the commission of these offenses influences treatment outcomes. In this longitudinal study we sought: (1) to explore sociodemographic and clinical differences (e.g., psychiatric comorbidities) between individuals with GD who had committed gambling-related ille…	2022		Journal of Clinical Medicine	11	16			10.3390/jcm11164669		#470	Vintró-Alcaraz 2022	Exclusion reason: Not UK-based;
Can a motivational letter increase attendance to psychological treatment for gambling disorder?	Pfund, R.A.; Whelan, J.P.; Peter, S.C.; Meyers, A.W.	High rates of treatment refusal and dropout have complicated the delivery of psychological treatment for gambling disorder, which continues accumulating evidence for efficacy. Incorporating motivational interviewing and addressing outcome expectations into psychological treatments has been shown to increase overall attendance. However, no studies have investigated whether motivational interviewin…	2020		Psychological Services	17	1	102-109		10.1037/ser0000291		#472	Pfund 2020	Exclusion reason: Not UK-based;
Changes in Work Status, Couple Adjustment, and Recovery Capital: Secondary Analysis of Data From a Congruence Couple Therapy Randomized Controlled Trial	Lee, B.K.; Ofori Dei, S.M.	Purpose: Employment and family/social relationships are 2 of the highest priorities among those in substance use recovery. This study examined the relationship of work status with couple adjustment and other recovery capital treatment outcomes among symptomatic alcohol, substance use, and gambling participants (N = 38) using data collected in a randomized trial comparing a systemic Congruence Cou…	2022		Substance Abuse: Research and Treatment	16				10.1177/11782218221088875		#481	Lee 2022	Exclusion reason: Not UK-based;
Women and gambling disorder: Assessing dropouts and relapses in cognitive behavioral group therapy	Baño, M.; Mestre-Bach, G.; Granero, R.; Fernández-Aranda, F.; Gómez-Peña, M.; Moragas, L.; del Pino-Gutierrez, A.; Codina, E.; Guillén-Guzmán, E.; Valero-Solís, S.; Lizbeth Lara-Huallipe, M.; Baenas, I.; Mora-Maltas, B.; Valenciano-Mendoza, E.; Solé-Morata, N.; Gálvez-Solé, L.; González-Bueso, V.; José Santamaría, J.; Menchón, J.M.; Jiménez-Murcia, S.	Background: Gender-specific literature focused on gambling disorder (GD) is scarce, and women with GD have been understudied. Therefore, the aim of this study was to estimate the short-term effectiveness in women with GD (n = 214) of a group standardized cognitive-behavioral therapy (CBT) and to identify the most relevant predictors of the primary therapy outcomes (dropout and relapse). Methods: …	2021		Addictive Behaviors	123				10.1016/j.addbeh.2021.107085		#486	Baño 2021	Exclusion reason: Not UK-based;
Feasibility, Acceptance, and Safety of Metacognitive Training for Problem and Pathological Gamblers (Gambling-MCT): A Pilot Study	Gehlenborg, J.; Bücker, L.; Berthold, M.; Miegel, F.; Moritz, S.	Approximately 90% of problem and pathological gamblers remain untreated. This treatment gap may be diminished by the implementation of low-threshold treatment programs. As cognitive distortions play a crucial role in the development and maintenance of gambling problems, interventions targeting gambling-related biases may be particularly effective. The aim of the present study was to examine the f…	2021		Journal of Gambling Studies	37	2	663-687		10.1007/s10899-020-09975-w		#502	Gehlenborg 2021	Exclusion reason: Not UK-based;
Effectiveness of a mindfulness-based cognitive therapy group intervention in reducing gambling-related craving	Melero Ventola, A.R.; Yela, J.R.; Crego, A.; Cortés-Rodríguez, M.	Mindfulness practices focus on increasing awareness and developing acceptance and compassionate attitudes. Mindfulness-based interventions have been suggested as a promising approach for the treatment of behavioral addictions involving automatic behavioral patterns, gambling-related cognitions, drive for gambling and craving. This study compares the effectiveness of a mindfulness-based cognitive …	2020		Journal of Evidence-Based Psychotherapies	20	1	107-134		10.24193/jebp.2020.1.7		#506	MeleroVentola 2020	Exclusion reason: Not UK-based;
A randomized controlled trial on a self-guided Internet-based intervention for gambling problems	Bücker, L.; Gehlenborg, J.; Moritz, S.; Westermann, S.	The majority of individuals with problematic and pathological gambling remain untreated, and treatment barriers are high. Internet-based interventions can help to address existing barriers, and first studies suggest their potential for this target group. Within a randomized controlled trial (N = 150) with two assessment times (baseline and post-intervention), we aimed to investigate the feasibili…	2021		Scientific Reports	11	1			10.1038/s41598-021-92242-8		#508	Bücker 2021	Exclusion reason: Not UK-based;
Suicidal behavior in patients with gambling disorder and their response to psychological treatment: The roles of gender and gambling preference	Valenciano-Mendoza, E.; Fernández-Aranda, F.; Granero, R.; Gómez-Peña, M.; Moragas, L.; Pino-Gutierrez, A.D.; Mora-Maltas, B.; Baenas, I.; Guillén-Guzmán, E.; Valero-Solís, S.; Lara-Huallipe, M.L.; Codina, E.; Mestre-Bach, G.; Etxandi, M.; Menchón, J.M.; Jiménez-Murcia, S.	Suicidal ideation and attempts are prevalent among patients with gambling disorder (GD). However, patients with GD and a history of lifetime suicidal events are not a homogeneous group. The main objective of this study was to compare sociodemographic, clinical, personality, and psychopathological features among different profiles of adults with GD with and without a history of suicidal behavior, …	2021		Journal of Psychiatric Research	143		317-326		10.1016/j.jpsychires.2021.09.027		#512	Valenciano-Mendoza 2021	Exclusion reason: Not UK-based;
The Role of Acupuncture in Treating a Patient with a Gambling Disorder	Teja, Y.; Nareswari, I.; Simadibrata, C.L.	Background: Addiction is a chronic/relapsing disorder characterized by compulsive seeking and continuous involvement despite dangerous consequences. It causes long-term changes in the brain. Gambling disorder is a nonsubstance behavioral addiction. An important feature of gambling disorder is maladaptive gambling behavior that is persistent and repetitive, and interferes with patients' personal l…	2022		Medical Acupuncture	34	5	331-336		10.1089/acu.2021.0013		#518	Teja 2022	Exclusion reason: Not UK-based;
Improved Outcomes Following a Single Session Web-Based Intervention for Problem Gambling	Rodda, S.N.; Lubman, D.I.; Jackson, A.C.; Dowling, N.A.	Research suggests online interventions can have instant impact, however this is yet to be tested with help-seeking adults and in particular those with problem gambling. This study seeks to determine the immediate impact of a single session web-based intervention for problem gambling, and to examine whether sessions evaluated positively by clients are associated with greater improvement. The curre…	2017		Journal of Gambling Studies	33	1	283-299		10.1007/s10899-016-9638-2		#552	Rodda 2017	Exclusion reason: Not UK-based;
The efficacy of three modalities of internet-based psychotherapy for non-treatment-seeking online problem gamblers: A randomized controlled trial	Luquiens, A.; Tanguy, M.-L.; Lagadec, M.; Benyamina, A.; Aubin, H.-J.; Reynaud, M.	Background: Internet-based interventions targeted at the most at-risk gamblers could reduce the treatment gap for addictive disorders. Currently, no clinical trial has included non-treatment-seeking patients who have been recruited directly in their gambling environment. This study was the first exclusively Internet-based randomized controlled trial among non-help-seeking problem gamblers with na…	2016		Journal of Medical Internet Research	18	2			10.2196/jmir.4752		#564	Luquiens 2016	Exclusion reason: Not UK-based;
Mindfulness and Cognitive Training in a CBT-resistant Patient With Gambling Disorder: A Combined Therapy to Enhance Self-control	Von Hammerstein, C.; Miranda, R.; Aubin, H.-J.; Romo, L.; Khazaal, Y.; Benyamina, A.; Luquiens, A.	Despite the major health consequences of problem gambling, such as suicide, over-indebtedness, delinquency, or family problems, there is currently no approved drug available for the treatment of problem gambling. The efficacy of cognitive behavioral therapies (CBTs) has been demonstrated repeatedly. However, some people seem resistant to conventional CBT alone. We present the case of a 59-year-ol…	2018		Journal of Addiction Medicine	12	6	484-489		10.1097/ADM.0000000000000433		#568	VonHammerstein 2018	Exclusion reason: Not UK-based;
A naturalistic study of recovering gamblers: What gets better and when they get better	Rossini-Dib, D.; Fuentes, D.; Tavares, H.	Gambling recovery has typically been assessed through the lens of gambling behavior and its consequences. Little attention has been given to less obvious features of gambling disorder, such as negative affectivity, gambling cognitive distortions, impulsivity, cognitive flexibility, planning, inhibitory control, and decision-making. The current study investigates how gambling treatment affected th…	2015		Psychiatry Research	227	1	17-26		10.1016/j.psychres.2015.03.003		#575	Rossini-Dib 2015	Exclusion reason: Not UK-based;
Debiasing of gambling beliefs and behaviors using a digital gambling accelerator	Broussard, J.; Wulfert, E.	Problem gamblers tend to adhere to rigid rules about the chances of winning and are resistant to counterfactual information. To promote a more accurate understanding of the odds of scratch-off ticket gambling, we created a brief debiasing intervention consisting of a digital gambling accelerator program that offers demonstrations of the long-Term outcomes of gambling. Using a sample of nontreatme…	2019		Psychology of Addictive Behaviors	33	3	337-348		10.1037/adb0000463		#577	Broussard 2019	Exclusion reason: Not UK-based;
Multi-venue self-exclusion for gambling disorders: A retrospective process investigation	Pickering, D.; Blaszczynski, A.; Gainsbury, S.M.	This study describes an exploratory investigation of retrospective data related to the experiences and outcomes of individuals enrolled in a centralized multi-venue self-exclusion program for up to 24 months. The program was designed to offer convenient registration and to empower individuals to prevent their entry into multiple gambling venues or to restrict their access to non-gaming areas. A s…	2018		Journal of Gambling Issues	2018	38	127-151		10.4309/jgi.2018.38.7		#590	Pickering 2018	Exclusion reason: Not UK-based;
Tele-counselling for Problem Gambling: A Case Study	Toneatto, T.; Pillai, S.; Kosky, B.	Innovative approaches to the treatment of pathological gambling are required since the number of individuals who seek treatment tend to be fewer than the prevalence studies would indicate. In this study, an innovative approach to the treatment of pathological gambling was used in order to address the common hindrances to treatment-seeking these patients face. One such approach is to offer the opt…	2017		Journal of Contemporary Psychotherapy	47	3	191-198		10.1007/s10879-016-9350-7		#596	Toneatto 2017	Exclusion reason: Not UK-based;
Psychological Well-Being as an Additional Outcome Parameter in the Treatment of Patients with Gambling Disorder: Results from a Clinical Multicenter Follow-Up Study	Müller, K.W.; Naab, L.; Wölfling, K.; Beutel, M.E.; Dickenhorst, U.; Koch, A.	According to the World Health Organization well-being has been defined as one outcome parameter indicating successful recovery from diseases. One disease causing significant psychosocial problems and distress is Gambling Disorder that is being characterized as a poorly controlled excessive engagement in gambling activities. While there are several studies investigating treatment-effects in patien…	2017		Journal of Happiness Studies	18	4	1045-1059		10.1007/s10902-016-9766-5		#611	Müller 2017	Exclusion reason: Not UK-based;
Predictors of early dropout in treatment for gambling disorder: The role of personality disorders and clinical syndromes	Maniaci, G.; La Cascia, C.; Picone, F.; Lipari, A.; Cannizzaro, C.; La Barbera, D.	Several treatment options for gambling disorder (GD) have been tested in recent years; however dropout levels still remain high. This study aims to evaluate whether the presence of psychiatric comorbidities predicts treatment outcome according to Millon's evolutionary theory, following a six-month therapy for GD. The role of severity, duration of the disorder, typology of gambling (mainly online …	2017		Psychiatry Research	257		540-545		10.1016/j.psychres.2017.08.003		#621	Maniaci 2017	Exclusion reason: Not UK-based;
Gambling-related problems as a mediator between treatment and mental health with at-risk college student gamblers	Geisner, I.M.; Bowen, S.; Lostutter, T.W.; Cronce, J.M.; Granato, H.; Larimer, M.E.	Disordered gambling has been linked to increased negative affect, and some promising treatments have been shown to be effective at reducing gambling behaviors and related problems (Larimer et al. in Addiction 107:1148–1158, 2012). The current study seeks to expand upon the findings of Larimer et al. (Addiction 107:1148–1158, 2012) by examining the relationship between gambling-related problems an…	2015		Journal of Gambling Studies	31	3	1005-1013		10.1007/s10899-014-9456-3		#636	Geisner 2015	Exclusion reason: Not UK-based;
Pathological gambling: Understanding relapses and dropouts	Aragay, N.; Jiménez-Murcia, S.; Granero, R.; Fernández-Aranda, F.; Ramos-Grille, I.; Cardona, S.; Garrido, G.; Anisul Islam, M.; Menchón, J.M.; Vallès, V.	There is little available information on the factors that influence relapses and dropouts during therapy for pathological gambling (PG). The aim of this study was to determine socio-demographic, clinical, personality, and psychopathological predictors of relapse and dropout in a sample of pathological gamblers seeking treatment. A total of 566 consecutive outpatients diagnosed with PG according t…	2015		Comprehensive Psychiatry	57		58-64		10.1016/j.comppsych.2014.10.009		#637	Aragay 2015	Exclusion reason: Not UK-based;
How does routinely delivered cognitive–behavioural therapy for gambling disorder compare to “gold standard” clinical trial?	Smith, D.P.; Fairweather-Schmidt, A.K.; Harvey, P.W.; Battersby, M.W.	Currently, it is unknown whether treatment outcomes derived from randomized controlled trials (RCTs) of cognitive–behavioural therapy (CBT) for problem gamblers still hold when applied to patients seen in routine practice. Thus, data from an RCT of cognitive therapy versus exposure therapy for problem gambling versus patients of a gambling help service were compared. Assessments of problem gambli…	2018		Clinical Psychology and Psychotherapy	25	2	302-310		10.1002/cpp.2163		#640	Smith 2018	Exclusion reason: Not UK-based;
Abstinence versus moderation goals in brief motivational treatment for pathological gambling	Stea, J.N.; Hodgins, D.C.; Fung, T.	The present study examined the nature and impact of participant goal selection (abstinence versus moderation) in brief motivational treatment for pathological gambling via secondary analyses from a randomized controlled trial. The results demonstrated that the pattern of goal selection over time could be characterized by both fluidity and stability, whereby almost half of participants switched th…	2015		Journal of Gambling Studies	31	3	1029-1045		10.1007/s10899-014-9461-6		#649	Stea 2015	Exclusion reason: Not UK-based;
Effectiveness of a Self Help Cognitive Behavioural Treatment Program for Problem Gamblers: A Randomised Controlled Trial	Oei, T.P.S.; Raylu, N.; Lai, W.W.	The study aimed to strengthen the scarce literature on self-help treatments for Problem Gambling (PG) by comparing the effectiveness of a Self-Help Cognitive Behavioral Treatment (SHCBT) program (n = 23) with a 6-week Waitlist condition (n = 32) in problem gamblers. Participants were community volunteers with gambling problems and were randomly allocated to the Waitlist and treatment conditions. …	2018		Journal of Gambling Studies	34	2	581-595		10.1007/s10899-017-9723-1		#652	Oei 2018	Exclusion reason: Not UK-based;
Gambling disorder and bilateral transcranial direct current stimulation: A case report	Martinotti, G.; Chillemi, E.; Lupi, M.; De Risio, L.; Pettorruso, M.; Di Giannantonio, M.	Introduction: Gambling disorder (GD) is a major public health concern with currently no validated and efficacious treatments approved. In this single case study, we report the short- and long-term effect of bilateral transcranial direct current stimulation (tDCS) of dorsolateral prefrontal cortex (DLPFC) on craving and impulse control in a subject with GD. Methods: The patient is a 26-year-old Ca…	2018		Journal of Behavioral Addictions	7	3	834-837		10.1556/2006.7.2018.85		#659	Martinotti 2018	Exclusion reason: Not UK-based;
When Does Premature Treatment Termination Occur? Examining Session-by-Session Dropout Among Clients with Gambling Disorder	Pfund, R.A.; Peter, S.C.; Whelan, J.P.; Meyers, A.W.	Premature termination challenges the successful outcomes of psychological treatments for gambling disorder. To date, research has primarily identified clients who are at particular risk for dropping out of treatment. A smaller but growing body of literature has investigated when dropout occurs. Typically, those studies have not considered improvement in psychological distress within their operati…	2018		Journal of Gambling Studies	34	2	617-630		10.1007/s10899-017-9733-z		#665	Pfund 2018	Exclusion reason: Not UK-based;
Cognitive bias modification in problem and pathological gambling using a web-based approach-avoidance task: A pilot trial	Wittekind, C.E.; Bierbrodt, J.; Lüdecke, D.; Feist, A.; Hand, I.; Moritz, S.	There is evidence that training addicted participants to implicitly avoid disorder-related stimuli by using a training version of the Approach-Avoidance Task (AAT) results in reduced substance consumption (i.e., Approach Bias Modification [AppBM]). The aim of the present web-based study was to investigate the feasibility and effectiveness of AppBM in reducing gambling-related symptoms. A self-sel…	2019		Psychiatry Research	272		171-181		10.1016/j.psychres.2018.12.075		#687	Wittekind 2019	Exclusion reason: Not UK-based;
Dopaminergic and clinical correlates of high-frequency repetitive transcranial magnetic stimulation in gambling addiction: a SPECT case study	Pettorruso, M.; Di Giuda, D.; Martinotti, G.; Cocciolillo, F.; De Risio, L.; Montemitro, C.; Camardese, G.; Di Nicola, M.; Janiri, L.; di Giannantonio, M.	Repetitive Transcranial Magnetic Stimulation (rTMS) shows the potential to modulate local brain activity, thus resulting in a modulatory action on neurocircuitries implicated in the pathophysiology of Gambling Disorder (GD). We report the case of a GD patient treated with two weeks of high frequency (15 Hz) rTMS over the dorsolateral prefrontal cortex (DLPFC). At baseline and after rTMS treatment…	2019		Addictive Behaviors	93		246-249		10.1016/j.addbeh.2019.02.013		#688	Pettorruso 2019	Exclusion reason: Not UK-based;
Single-session interventions for problem gambling may be as effective as longer treatments: Results of a randomized control trial	Toneatto, T.	Empirically supported treatments for problem gambling tend to be multimodal combining cognitive, behavior and motivational interventions. Since problem gamblers often prefer briefer treatments it is important that interventions adopt strategies that are optimally effective. In this study, 99 community-recruited problem gamblers (74% male, mean age: 47.5 years) were randomized to one of four treat…	2016		Addictive Behaviors	52		58-65		10.1016/j.addbeh.2015.08.006		#690	Toneatto 2016	Exclusion reason: Not UK-based;
Problem gambling severity and involvement in a self-help treatment: Comparison of problem gamblers based on recruitment method	Boudreault, C.; Giroux, I.	A better understanding of the repercussions of the means used to recommend psychological treatment could help to mitigate the low consultation rate among gamblers. This study compares the severity of the gambling problems as measured by the Problem Gambling Severity Index (PGSI) and engagement in self-adminstered treatment by problem gamblers, based on their recruitment method (advertisements vs.…	2018		Journal of Gambling Issues	2018	38	85-99		10.4309/jgi.2018.38.5		#696	Boudreault 2018	Exclusion reason: Not UK-based;
Impulsivity and problem awareness predict therapy compliance and dropout from treatment for gambling disorder	Rizzo, M.F.J.; Navas, J.F.; Steward, T.; López-Gómez, M.; Jiménez-Murcia, S.; Fernández-Aranda, F.; Perales, J.C.	This study investigates the predictive value of impulsivity traits (as measured by the UPPS-P impulsive behaviour scale) and relevant covariates (sociodemographics, gambling severity, dysphoric mood, other potentially addictive behaviours, and non-verbal intelligence) with regard to treatment dropout and level of adherence to therapy guidelines and instructions in patients with gambling disorder.…	2019		Adicciones	31	2	147-159		10.20882/adicciones.1041		#701	Rizzo 2019	Exclusion reason: Not UK-based;
Perceived social support in pathological gamblers and treatment effectiveness	Montesinos, R.; Lloret, D.; Segura, J.V.; Aracil, A.	Pathological gambling affects 0.4-1.5 percent of the global population. Therapy has proved effective, even though low therapeutic compliance and frequent withdrawals weakens good treatment results. The aim of this paper is to evaluate the relationship between social support, therapeutic adherence, and gambling cessation. Four aspects of social support were measured: cohabitation, patient's compan…	2016		Clinica y Salud	27	1	15-22		10.1016/j.clysa.2015.12.001		#727	Montesinos 2016	Exclusion reason: Not UK-based;
Hypnosis: An adjunct to cognitive behaviour therapy	Rogers, J.	This case illustrates the successful use of hypnosis as an adjunct to cognitive behaviour therapy with a 28-year-old female. The client presented with gambling issues, occasional bulimic behaviours, poor self-esteem, and a moderate level of depression. Cognitive behaviour interventions were used initially to gain a baseline of her behaviours, as well as knowledge of the problem's severity. Some c…	2006		Australian Journal of Clinical and Experimental Hypnosis	34	1	65-70				#764	Rogers 2006	Exclusion reason: Not UK-based;
Does the treatment of cognitive distortions improve clinical outcomes for problem gambling?	Toneatto, T.; Gunaratne, M.	Although dysfunctional beliefs about gambling outcomes among problem gamblers have been well-established, there is less known about whether specifically treating such beliefs is necessarily more effective than other therapeutic approaches. In the present study, brief, homogenous treatments for problem gambling (i.e., cognitive, behavioral, motivational, minimal intervention) were compared to each…	2009		Journal of Contemporary Psychotherapy	39	4	221-229		10.1007/s10879-009-9119-3		#778	Toneatto 2009	Exclusion reason: Not UK-based;
A proof of concept study of tolcapone for pathological gambling: Relationships with COMT genotype and brain activation	Grant, J.E.; Odlaug, B.L.; Chamberlain, S.R.; Hampshire, A.; Schreiber, L.R.N.; Kim, S.W.	Pathological gambling (PG) is a disabling disorder experienced by 1-3% of adults, and empirically validated treatments are lacking. Perturbations of prefrontal-dependent cognitive functions are implicated in the pathophysiology of PG. The enzyme catechol-O-methyl-transferase (COMT) is responsible for degradation of dopamine in the cortices and thereby is known to regulate such cognitive functions…	2013		European Neuropsychopharmacology	23	11	1587-1596		10.1016/j.euroneuro.2013.07.008		#783	Grant 2013	Exclusion reason: Not UK-based;
Bupropion in the treatment of pathological gambling: A randomized, double-blind, placebo-controlled, flexible-dose study	Black, D.W.; Arndt, S.; Coryell, W.H.; Argo, T.; Forbush, K.T.; Shaw, M.C.; Perry, P.; Allen, J.	We tested the efficacy of bupropion in the treatment of persons with pathological gambling (PG). Nondepressed, healthy subjects with Diagnostic and Statistical Manual of Mental Disorders, Fourth Edition PG were randomly assigned to placebo or flexibly dosed bupropion in a 12-week double-blind trial. Outcome measures included the Yale-Brown Obsessive-Compulsive Scale modified for PG, the Gambling …	2007		Journal of Clinical Psychopharmacology	27	2	143-150		10.1097/01.jcp.0000264985.25109.25		#802	Black 2007	Exclusion reason: Not UK-based;
A preliminary investigation of abstinence and controlled gambling as self-selected goals of treatment for female pathological gambling	Dowling, N.; Smith, D.; Thomas, T.	The current study aimed to provide a preliminary evaluation of the differential efficacy of a cognitive-behavioural treatment program for female pathological gamblers delivered with the goals of abstinence or controlled gambling. The findings were based on the comparison of pathological gamblers selecting abstinence and pathological gamblers selecting controlled gambling on measures of gambling b…	2009		Journal of Gambling Studies	25	2	201-214		10.1007/s10899-009-9116-1		#807	Dowling 2009	Exclusion reason: Not UK-based;
Community treatment for problem gambling: Sex differences in outcome and process	Toneatto, T.; Wang, J.J.	This study compared sex differences in related treatment outcomes and processes in a community sample of outpatient problem gambling treatment-seekers. Participants attended approximately seven sessions of cognitive-behavioral treatment. Women were more likely to have a history of psychiatric comorbidity, prefer non-strategic/non-skill forms of gambling, and have a more rapid progression towards …	2009		Community Mental Health Journal	45	6	468-475		10.1007/s10597-009-9244-1		#817	Toneatto 2009	Exclusion reason: Not UK-based;
A Randomized Trial of Brief Interventions for Problem and Pathological Gamblers	Petry, N.M.; Weinstock, J.; Ledgerwood, D.M.; Morasco, B.	Limited research exists regarding methods for reducing problem gambling. Problem gamblers (N = 180) were randomly assigned to assessment only control, 10 min of brief advice, 1 session of motivational enhancement therapy (MET), or 1 session of MET plus 3 sessions of cognitive-behavioral therapy. Gambling was assessed at baseline, at 6 weeks, and at a 9-month follow-up. Relative to assessment only…	2008		Journal of Consulting and Clinical Psychology	76	2	318-328		10.1037/0022-006X.76.2.318		#818	Petry 2008	Exclusion reason: Not UK-based;
Client Engagement Characteristics Associated with Problem Gambling Treatment Outcomes	Dowling, N.A.; Cosic, S.	Previous research examining the factors associated with problem gambling treatment outcomes has examined client factors and to date, treatment characteristics, therapist factors, and client-therapist interactions have essentially remained unexplored. This study aimed to investigate how client engagement variables (client-rated therapeutic alliance, therapist-rated therapeutic alliance, number of …	2011		International Journal of Mental Health and Addiction	9	6	656-671		10.1007/s11469-010-9298-x		#819	Dowling 2011	Exclusion reason: Not UK-based;
Functional and dysfunctional impulsivity in pathological gambling	Maccallum, F.; Blaszczynski, A.; Ladouceur, R.; Nower, L.	Impaired control leading to excessive gambling and subsequent adverse consequences is the primary feature of pathological gambling. Defined as an impulse control disorder, elevated traits of impulsivity are associated with increased levels of intensity of gambling and symptoms severity and are predictive of treatment dropout. However, to date, research has failed to explore the differential effec…	2007		Personality and Individual Differences	43	7	1829-1838		10.1016/j.paid.2007.06.002		#820	Maccallum 2007	Exclusion reason: Not UK-based;
A randomized controlled trial of a single session motivational intervention for concerned gamblers	Diskin, K.M.; Hodgins, D.C.	Motivational interviewing (MI) is a promising brief intervention for people who wish to cut down or quit gambling. The study was a randomized clinical trial that tested the efficacy of a single face-to-face MI compared with a control interview (CI) for reducing gambling behaviours in individuals who expressed concerns about their gambling. Eighty-one media recruited gamblers were followed at 1, 3…	2009		Behaviour Research and Therapy	47	5	382-388		10.1016/j.brat.2009.01.018		#850	Diskin 2009	Exclusion reason: Not UK-based;
A randomized, placebo-controlled trial of N-acetylcysteine plus imaginal desensitization for nicotine-dependent pathological gamblers	Grant, J.E.; Odlaug, B.L.; Chamberlain, S.R.; Potenza, M.N.; Schreiber, L.R.N.; Donahue, C.B.; Kim, S.W.	Objective: Pathological gambling is associated with elevated proportions of nicotine dependence, and tobacco smoking in pathological gamblers has been associated with increased problem-gambling severity. This study examined the addition of N-acetylcysteine to imaginal desensitization in adults with co-occurring nicotine dependence and pathological gambling. Method: Twenty-eight individuals with c…	2014		Journal of Clinical Psychiatry	75	1	39-45		10.4088/JCP.13m08411		#862	Grant 2014	Exclusion reason: Not UK-based;
Treatment of pathological gambling using a guided self-change approach	Lipinski, D.; Whelan, J.P.; Meyers, A.W.	Pathological gamblers are prone to leave treatment early and often display low levels of motivation within treatment. Use of brief treatments that emphasize reducing client ambivalence through motivational techniques may help increase the likelihood of treatment compliance. This case study describes a 5-session treatment of pathological gambling using a brief and motivationally focused cognitive-…	2007		Clinical Case Studies	6	5	394-411		10.1177/1534650106293543		#872	Lipinski 2007	Exclusion reason: Not UK-based;
Treatment of female pathological gambling: The efficacy of a cognitive-behavioural approach	Dowling, N.; Smith, D.; Thomas, T.	Given that a substantial proportion of current pathological gamblers are female, it is evident that women are underrepresented in the treatment outcome literature. The current study was designed to redress the limited information on the treatment of female pathological gambling. Although the use of cognitive-behavioural therapy is the most highly recommended approach as 'best practice' for the tr…	2006		Journal of Gambling Studies	22	4	355-372		10.1007/s10899-006-9027-3		#873	Dowling 2006	Exclusion reason: Not UK-based;
Randomized Trial of Brief Motivational Treatments for Pathological Gamblers: More Is Not Necessarily Better	Hodgins, D.C.; Currie, S.R.; Currie, G.; Fick, G.H.	The efficacy of brief treatments for media-recruited pathological gamblers was tested in a randomized clinical trial design (N = 314). Two self-directed motivational interventions were compared with a 6-week waiting list control and a workbook only control. Brief motivational treatment involved a telephone motivational interview and a mailed self-help workbook. Brief motivational booster treatmen…	2009		Journal of Consulting and Clinical Psychology	77	5	950-960		10.1037/a0016318		#874	Hodgins 2009	Exclusion reason: Not UK-based;
Olanzapine in the treatment of pathological gambling: A negative randomized placebo-controlled trial	McElroy, S.L.; Nelson, E.B.; Welge, J.A.; Kaehler, L.; Keck Jr., P.E.	Objective: Pathological gambling is associated with bipolar disorder and dopamine dysfunction. Olanzapine is a second-generation antipsychotic with mood-stabilizing properties and antagonistic activity at several dopamine receptors. The purpose of this study was to evaluate olanzapine in the treatment of pathological gambling. Method: In this 12-week, single-center, randomized, double-blind, plac…	2008		Journal of Clinical Psychiatry	69	3	433-440		10.4088/JCP.v69n0314		#875	McElroy 2008	Exclusion reason: Not UK-based;
Cognitive-behavioural treatment of pathological gambling in individuals with chronic schizophrenia: A pilot study	Echeburúa, E.; Gómez, M.; Freixa, M.	The current study aimed to test the clinical effectiveness of a cognitive-behavioural program (CBT) specifically adapted for pathological gamblers with chronic schizophrenia, carried out in a naturalistic setting of community Mental Health Centres. Forty-four pathological gamblers with chronic schizophrenia were assigned either to a standard drug therapy for schizophrenia (control group) or to co…	2011		Behaviour Research and Therapy	49	11	808-814		10.1016/j.brat.2011.08.009		#883	Echeburúa 2011	Exclusion reason: Not UK-based;
Predicting response to opiate antagonists and placebo in the treatment of pathological gambling	Grant, J.E.; Kim, S.W.; Hollander, E.; Potenza, M.N.	Rationale: Although opiate antagonists have shown promise in the treatment of pathological gambling (PG), individual responses vary. No studies have systematically examined predictors of medication treatment outcome in PG. Understanding clinical variables related to treatment outcome should help generate treatment algorithms for PG. Objective: We sought to identify clinical variables associated w…	2008		Psychopharmacology	200	4	521-527		10.1007/s00213-008-1235-3		#885	Grant 2008	Exclusion reason: Not UK-based;
Amantadine in the treatment of pathological gambling: A case report	Pettorruso, M.; Martinotti, G.; Di Nicola, M.; Onofrj, M.; Di Giannantonio, M.; Conte, G.; Janiri, L.	Despite almost a decade of intense research, effective treatment strategies for Pathological Gambling (PG) remain very challenging. This paper details a case report suggesting that the treatment of PG may benefit from the use of the non-specific glutamate blocker amantadine. The drug was well-tolerated and effective, leading to a 43-64% reduction in severity of gambling symptoms (as measured with…	2012		Frontiers in Psychiatry	3	NOV			10.3389/fpsyt.2012.00102		#901	Pettorruso 2012	Exclusion reason: Not UK-based;
An 8-week stress management program in pathological gamblers: Apilot randomized controlled trial	Linardatou, C.; Parios, A.; Varvogli, L.; Chrousos, G.; Darviri, C.	Stress plays a major role at the onset and relapse of pathological gambling (PG), but at the same time it can also be the aftermath of gambling behavior, thus revealing a reciprocal relationship. Although the role of stress has been well-documented, there is a paucity of studies investigating the effect of an adjunctive stress management program on PG. In this 8-week parallel randomized waitlist …	2014		Journal of Psychiatric Research	56	1	137-143		10.1016/j.jpsychires.2014.05.013		#904	Linardatou 2014	Exclusion reason: Not UK-based;
Twelve-Step Facilitated Versus Mapping-Enhanced Cognitive-Behavioral Therapy for Pathological Gambling: A Controlled Study	Marceaux, J.C.; Melville, C.L.	This study examined the efficacy of two group treatments for pathological gambling, a node-link mapping-enhanced cognitive-behavioral group therapy (CBGT-mapping) and twelve-step facilitated (TSF) group treatment. Forty-nine participants meeting criteria for pathological gambling were recruited from local newspaper advertisements. These participants were randomly assigned to one of three conditio…	2011		Journal of Gambling Studies	27	1	171-190		10.1007/s10899-010-9196-y		#905	Marceaux 2011	Exclusion reason: Not UK-based;
Retaining pathological gamblers in cognitive behavior therapy through motivational enhancement: A pilot study	Wulfert, E.; Blanchard, E.B.; Freidenberg, B.M.; Martell, R.S.	Treatment for pathological gambling is in its infancy. Several cognitive and behavioral interventions have shown promise, but high attrition and relapse rates suggest that gamblers requesting treatment are not uniformly committed to change. This article describes an exploratory study with 9 severe pathological gamblers - in their majority horse race bettors - who were recruited from a community t…	2006		Behavior Modification	30	3	315-340		10.1177/0145445503262578		#906	Wulfert 2006	Exclusion reason: Not UK-based;
A comparison of individual and group cognitive-behavioural treatment for female pathological gambling	Dowling, N.; Smith, D.; Thomas, T.	The current study aimed to determine the differential efficacy of a cognitive-behavioural treatment program for female pathological gamblers delivered in individual and group format. Fifty-six female pathological gamblers with electronic gaming machine gambling problems were randomly assigned to the control (waiting list) group or one of the treatment groups (individual or group treatment). Treat…	2007		Behaviour Research and Therapy	45	9	2192-2202		10.1016/j.brat.2006.11.003		#913	Dowling 2007	Exclusion reason: Not UK-based;
Cognitive-behavioral therapy for pathological gamblers	Petry, N.M.; Ammerman, Y.; Bohl, J.; Doersch, A.; Gay, H.; Kadden, R.; Molina, C.; Steinberg, K.	Few studies have evaluated efficacy of psychotherapies for pathological gambling. Pathological gamblers (N = 231) were randomly assigned to (a) referral to Gamblers Anonymous (GA), (b) GA referral plus a cognitive- behavioral (CB) workbook, or (c) GA referral plus 8 sessions of individual CB therapy. Gambling and related problems were assessed at baseline, 1 month later, posttreatment, and at 6- …	2006		Journal of Consulting and Clinical Psychology	74	3	555-567		10.1037/0022-006X.74.3.555		#920	Petry 2006	Exclusion reason: Not UK-based;
The effect of compliance-improving interventions on the cognitive-behavioural treatment of pathological gambling	Milton, S.; Crino, R.; Hunt, C.; Prosser, E.		2002		Journal of Gambling Studies	18	2	207-229		10.1023/A:1015580800028		#932	Milton 2002	Exclusion reason: Not UK-based;
Psychological Treatment of Slot Machine Pathological Gambling: A Case Study	Echeburúa, E.; Fernández-Montalvo, J.	In this article, treatment with stimulus control, exposure, and relapse prevention of a patient affected by pathological gambling is described. The patient, a 47-year-old woman, was suffering from this disorder for 5 years. Treatment consisted of nine individual sessions (five sessions of stimulus control and exposure and four sessions of relapse prevention) in a period of 10 weeks. At the end of…	2002		Clinical Case Studies	1	3	240-253		10.1177/15350102001003004		#935	Echeburúa 2002	Exclusion reason: Not UK-based;
Motivational enhancement and self-help treatments for problem gambling	Hodgins, D.C.; Currie, S.R.; El-Guebaly, N.	Two brief treatments for problem gambling were compared with a waiting-list control in a randomized trial. Eighty-four percent of participants (N = 102) reported a significant reduction in gambling over a 12-month follow-up period. Participants who received a motivational enhancement telephone intervention and a self-help workbook in the mail, but not those who received the workbook only, had bet…	2001		Journal of Consulting and Clinical Psychology	69	1	50-57		10.1037/0022-006X.69.1.50		#940	Hodgins 2001	Exclusion reason: Not UK-based;
Conceptualizing and treating pathological gambling: A motivationally enhanced cognitive behavioral approach	Wulfert, E.; Blanchard, E.B.; Martell, R.	The field of pathological gambling is in its infancy. In this paper, we describe cognitive and behavioral models and treatment approaches to pathological gambling. We conclude that, based on controlled outcome research, cognitive behavioral therapies are among the more promising interventions. However, these interventions seem to pay insufficient attention to motivational factors and are marred b…	2003		Cognitive and Behavioral Practice	10	1	61-72		10.1016/S1077-7229(03)80009-3		#947	Wulfert 2003	Exclusion reason: Does not evaluate treatments or moderators of gambling treatment outcomes;
Gambling decisions: An early intervention program for problem gamblers	Robson, E.; Edwards, J.; Smith, G.; Colman, I.	An implementation and one-year follow-up of the Gambling Decisions program attempted to answer several important questions. First, is controlled gambling a viable treatment option for some gamblers? Can earlier stage problem gamblers be separated for treatment from those with more severe problems? Finally, would problem gamblers utilize a community health agency for treatment of their excessive g…	2002		Journal of Gambling Studies	18	3	235-255		10.1023/A:1016888705033		#954	Robson 2002	Exclusion reason: Not UK-based;
Relapse prevention in the treatment of slot-machine pathological gambling: Long-term outcome	Echeburúa, E.; Fernández-Montalvo, J.; Báez, C.	The aim of this paper was, on the one hand, to determine the efficacy of stimulus control and exposure with response prevention in stopping pathological gambling and, on the other hand, to test the comparative effectiveness of two therapeutic modalities (individual and group) for relapse prevention, relative to a control group, in order to maintain abstinence. The sample consisted of 69 patients …	2000		Behavior Therapy	31	2	351-364		10.1016/S0005-7894(00)80019-2		#959	Echeburúa 2000	Exclusion reason: Not UK-based;
Deep transcranial magnetic stimulation for the treatment of pathological gambling	Rosenberg, O; Klein, LD; Dannon, PN	Five pathological gamblers received deep transcranial magnetic stimulation (DTMS). Evaluations included rating scales and collateral anamnesis. Despite initial improvement in ratings, collateral anamnesis demonstrated failure to respond. DTMS to the pre-frontal cortex using an H1 coil was an ineffective treatment. Our study is preliminary, and additional studies are required. Crown Copyright (C) …	2013		PSYCHIATRY RESEARCH	206	1	111-113	WOS:000317442900018	10.1016/j.psychres.2012.09.045		#989	Rosenberg 2013	Exclusion reason: Not UK-based;
Treating Problem Gambling Samples with Cognitive Behavioural Therapy and Mindfulness-Based Interventions: A Clinical Trial	McIntosh, CC; Crino, RD; O'Neill, K	The problem gambling (PG) intervention literature is characterised by a variety of psychological treatments and approaches, with varying levels of evidence (PGRTC in Guideline for screening, assessment and treatment in problem and pathological gambling. Monash University, Melbourne, 2011). A recent PG systematic review (Maynard et al. in Res Soc Work Pract, 2015. doi:10.1177/1049731515606977) and…	2016		JOURNAL OF GAMBLING STUDIES	32	4	1305-1325	WOS:000387615100017	10.1007/s10899-016-9602-1		#995	McIntosh 2016	Exclusion reason: Not UK-based;
Impact of CBT based treatment and therapeutical contract on problem gambler treatment	Hubert, P; Calado, F; Bento, B; Menezes, S; Fialho, A		2022		JOURNAL OF BEHAVIORAL ADDICTIONS	11		76-76	WOS:000848907500086			#1021	Hubert 2022	Exclusion reason: Not peer-reviewed article;
Efficacy of a web-based self-help tool to reduce problem gambling: results of a two-armed randomised controlled trial	Schaub, MP; Baumgartner, C; Malischnig, D; Keough, MT		2022		JOURNAL OF BEHAVIORAL ADDICTIONS	11		97-97	WOS:000848907500112			#1037	Schaub 2022	Exclusion reason: Not UK-based;
0 Predictors of Outcome among Pathological Gamblers Receiving Cognitive Behavioral Group Therapy	Jimenez-Murcia, S; Granero, R; Fernandez-Aranda, F; Arcelus, J; Aymami, MN; Gomez-Pena, M; Tarrega, S; Moragas, L; del Pino-Gutierrez, A; Sauchelli, S; Fagundo, AB; Brewin, N; Menchon, JM	Aims: The aim of this study was to evaluate posttreatment changes of individuals with a diagnosis of gambling disorder (GD) treated with group cognitive behavioral therapy (CBT), to assess the potential moderator effect of sex on CBT outcome, and to explore the best predictors of posttreatment changes, relapse, and dropout rates. Methods: A cohort design was applied with a prospective follow-up. …	2015		EUROPEAN ADDICTION RESEARCH	21	4	169-178	WOS:000356613000001	10.1159/000369528		#1052	Jimenez-Murcia 2015	Exclusion reason: Not UK-based;
