# Supplementary material for: Treatment of harmful gambling: a scoping review of United Kingdom-based intervention research
Source: BMC Psychiatry. 2024 May 23;24:392. doi: 10.1186/s12888-024-05843-8 (PMC11112764; doi:10.1186/s12888-024-05843-8)
Supplement: Supplementary file 2 — Supplementary Material 2 [file 12888_2024_5843_MOESM2_ESM.xlsx]

## Sheet: UK Gambling Scoping review - ab
Title	Authors	Abstract	Published Year	Published Month	Journal	Volume	Issue	Pages	Accession Number	DOI	Ref	Covidence #	Study	Notes	Tags
Predicting online problem gambling treatment discontinuation: New evidence from cross-validated models	Palom√§ki, Jussi; Lind, Kalle; Heiskanen, Maria; Castr√©n, Sari	Objective: There are tens of millions of problem gamblers in the world, many of whom either do not seek treatment or fail to commit to it. Dropout rates are high, and not enough is known about factors predicting treatment adherence. We focus on an online cognitive behavioral therapy program for severe problem gambling to determine the likelihood of treatment discontinuation at three different tre…	2022	08/18/	Psychology of Addictive Behaviors				2022-90792-001	10.1037/adb0000875	2022-90792-001	#1	Palom√§ki 2022
Development and psychometric evaluation of the Recovery Index for Gambling Disorder (RIGD)	Pickering, Dylan; Blaszczynski, Alex; Gainsbury, Sally M.	Objective: Recovery from Gambling Disorder lacks established operational criteria and a dedicated outcome measure. Cross-study comparisons and treatment efficacy determinants are difficult without a valid and widely used tool to assess recovery. The current article describes the development and psychometric evaluation of the Recovery Index for Gambling Disorder (RIGD). Method: Item development wa…	2021	06//	Psychology of Addictive Behaviors	35	4	472-485	2020-59194-001	10.1037/adb0000676	2020-59194-001	#2	Pickering 2021
Extending the RENO model: Clinical and ethical applications	Shaffer, Howard J.; Ladouceur, Robert; Blaszczynski, Alex; Whyte, Keith	The RENO Model, first published during 2004, described a science-based framework of responsible gambling principles for a range of industry operators, health service providers, community and consumer groups, and governments. These strategic principles serve as a guide for the adoption and implementation of responsible gambling and harm-minimization initiatives. This article extends the RENO Model…	2016	//	American Journal of Orthopsychiatry	86	3	297-309	2015-52025-001	10.1037/ort0000123	2015-52025-001	#4	Shaffer 2016
A brief self-help toolkit intervention for gambling problems: A randomized multisite trial	LaBrie, Richard A.; Peller, Allyson J.; LaPlante, Debi A.; Bernhard, Bo; Harper, Andrew; Schrier, Thomas; Shaffer, Howard J.	Two studies conducted in Massachusetts and Nevada evaluated the efficacy of a self‚Äêhelp toolkit for problem gambling. Individuals concerned about gambling‚Äêrelated problems, in response to public notices and newspaper advertisements, volunteered for a randomized trial of the self‚Äêhelp toolkit, Your First Step to Change: Gambling. Participants were randomly assigned to 1 of 3 conditions: (a) …	2012	04//	American Journal of Orthopsychiatry	82	2	278-289	2012-10324-014	10.1111/j.1939-0025.2012.01157.x	2012-10324-014	#5	LaBrie 2012
Predictors of engaging in problem gambling treatment: Data from the West Virginia Problem Gamblers Help Network	Weinstock, Jeremiah; Burton, Steve; Rash, Carla J.; Moran, Sheila; Biller, Warren; Krudelbach, Norman; Phoenix, Natalie; Morasco, Benjamin J.	Gambling help-lines are an essential access point, or frontline resource, for treatment seeking. This study investigated treatment engagement after calling a gambling help-line. From 2000‚Äì2007 over 2,900 unique callers were offered an in-person assessment appointment. Logistic regression analyses assessed predictors of (a) accepting the referral to the in-person assessment appointment and (b) a…	2011	06//	Psychology of Addictive Behaviors	25	2	372-379	2011-07481-001	10.1037/a0023240	2011-07481-001	#7	Weinstock 2011
Cognitive distortions as a component and treatment focus of pathological gambling: A review	Fortune, Erica E.; Goodie, Adam S.	The literature on the role of cognitive distortions in the understanding and treatment of pathological gambling (PG) is reviewed, with sections focusing on (a) conceptual underpinnings of cognitive distortions, (b) cognitive distortions related to PG, (c) PG therapies that target cognitive distortions, (d) methodological factors and outcome variations, and (e) conclusions and prescriptive recomme…	2012	06//	Psychology of Addictive Behaviors	26	2	298-310	2011-27257-001	10.1037/a0026422	2011-27257-001	#8	Fortune 2012
Treatment of Pathological Gambling: A Critical Review of the Literature	Toneatto, Tony; Ladoceur, Robert	The legalization and availability of new forms of gambling are increasing in most Western countries. This trend has contributed to the fact that more individuals are developing gambling problems. As a result, there is a need for effective treatments. Although gambling treatment dates several decades, few empirically supported treatments for pathological gambling have been developed. This critical…	2003	12//	Psychology of Addictive Behaviors	17	4	284-292	2003-09814-004	10.1037/0893-164X.17.4.284	2003-09814-004	#9	Toneatto 2003
Behavioral interventions in the treatment of pathological gambling: A review of activity scheduling and desensitization	Dowling, Nicki; Jackson, Alun C.; Thomas, Shane A.	Cognitive and behavioral interventions have been cautiously recommended as 'best practice' in the treatment of pathological gambling. Behavioral interventions, using a range of techniques, have been the most commonly evaluated approach to the psychological treatment of pathological gambling. The recent literature evaluating behavioral treatments has shifted from aversive therapy to alternative be…	2008	//	International Journal of Behavioral Consultation and Therapy	4	2	172-187	2009-04079-005	10.1037/h0100841	2009-04079-005	#10	Dowling 2008
Clinical features of pathological gambling in an addictions treatment cohort	Langenbucher, James; Bavly, Lawrence; Labouvie, Erich; Sanjuan, Pilar M.; Martin, Christopher S.	This study examined the prevalence and descriptive psychopathology of pathological gambling in a heterogeneous treatment sample of 372 substance users. About 14% of male participants and 10% of female participants were identified as presumptive pathological gamblers (PGs) on the South Oaks Gambling Screen (SOGS). The authors contrasted 49 PGs with 323 participants who were not pathological gamble…	2001	03//	Psychology of Addictive Behaviors	15	1	77-79	2001-14466-010	10.1037/0893-164X.15.1.77	2001-14466-010	#11	Langenbucher 2001
How treatments for pathological gambling can be informed by treatments for substance use disorders	Petry, Nancy M.	Substance use disorders and pathological gambling share similarities in terms of diagnostic criteria, epidemiology, and clinical course. However, relatively few studies have evaluated the efficacy of treatments for gambling disorders. As interest in pathological gambling grows, adaptation of effective treatments from the field of substance abuse may advance the study of treatment for pathological…	2002	08//	Experimental and Clinical Psychopharmacology	10	3	184-192	2002-15488-004	10.1037/1064-1297.10.3.184	2002-15488-004	#12	Petry 2002
Gambling in ireland: Profile of treatment episodes from a national treatment reporting system	Condron, Ita; Lyons, Suzi; Carew, Anne Marie	Objectives: Globally, problem gambling prevalence is estimated at between 0.1% and 5.8%. Problem gambling can have many negative consequences; including on physical, and psychological health, and social functioning. There is a need to better understand treatment uptake as only a small proportion seek treatment. This is the first Irish national study using routinely gathered health surveillance da…	2022	05/26/	Irish Journal of Psychological Medicine				2022-67129-001	10.1017/ipm.2022.20	2022-67129-001	#13	Condron 2022
Evaluation of the effectiveness of online mental health first aid guidelines for helping someone experiencing gambling problems	Bond, Kathy S.; Reavley, Nicola J.; Kitchener, Betty A.; Kelly, Claire M.; Oakes, Jane; Jorm, Anthony F.	Objective: Family and friends can encourage treatment seeking for gambling problems, if they know how to appropriately discuss their concerns. Online information can be helpful in providing advice for this. The aim of this study was to evaluate the usefulness of the online mental health first aid guidelines for helping someone with gambling problems. Method: Between October 2015 and January 2018,…	2021	11//	Advances in Mental Health	19	3	224-235	2020-39393-001	10.1080/18387357.2020.1763815	2020-39393-001	#14	Bond 2021
Predictors of suicide attempts in male UK gamblers seeking residential treatment	Sharman, Steve; Murphy, Raegan; Turner, John; Roberts, Amanda	Background: Disordered gambling can have serious negative consequences for the individual and those around them. Previous research has indicated that disordered gamblers are at an increased risk of suicidal thoughts, ideation and attempts. The current study sought to utilise data from a clinical sample to identify factors that are associated with prior suicide attempts. Methods: The sample includ…	2022	03//	Addictive Behaviors	126			2022-04678-001	10.1016/j.addbeh.2021.107171	2022-04678-001	#15	Sharman 2022
Understanding gambling among older Filipino-Canadians: Recommendations for social work intervention for older gamblers with minority cultural backgrounds	Luo, Hai	This study describes gambling motives, behavior, and help-seeking patterns in older Filipino-Canadians through a life-course perspective. Eighteen older Filipino gamblers, three social workers and four gambling service providers in a central Canadian city were interviewed. This study reveals that older Filipino gamblers‚Äô conceptualization of gambling is greatly influenced by their culture of or…	2022		Journal of Ethnic & Cultural Diversity in Social Work: Innovation in Theory, Research & Practice	31	6	341-355	2020-81765-001	10.1080/15313204.2020.1839615	2020-81765-001	#16	Luo 2022
Congruence couple therapy for alcohol use and gambling disorders with comorbidities (part ii): Targeted areas and mechanisms of change	Lee, Bonnie K.; Ofori Dei, Samuel M.; Isik, Erkan	Study of change mechanisms is important to advance theory development and to reveal the active components that make a critical difference in treatment. Improved outcomes in a randomized controlled trial that favored Congruence Couple Therapy (CCT) vs individual‚Äêbased Treatment‚Äêas‚ÄêUsual (TAU) were correlated within each group. Partial correlations were used to test for mediation effects. The…	2022	10/17/	Family Process				2023-11993-001	10.1111/famp.12816	2023-11993-001	#17	Lee 2022
Congruence couple therapy for alcohol use and gambling disorders with comorbidities (part i): Outcomes from a randomized controlled trial	Lee, Bonnie K.; Ofori Dei, Samuel M.; Brown, Matthew M. R.; Awosoga, Olu A.; Shi, Yanjun; Greenshaw, Andrew J.	A nonblinded randomized trial was conducted at two Canadian provincial outpatient addiction clinics that tested the effectiveness of a systemic congruence couple therapy (CCT) versus individual‚Äêbased treatment‚Äêas‚Äêusual (TAU) on nine clinical outcomes: (1) primary outcomes‚Äîalcohol use and gambling, psychiatric symptoms, and couple adjustment; (2) secondary outcomes‚Äîemotion regulation, su…	2022	10/10/	Family Process				2023-09679-001	10.1111/famp.12813	2023-09679-001	#18	Lee 2022	Christopher Seel (2023-01-24 00:08:58)(Screen): Canadian - exclude;
Gambling disorder treatment referrals within the Irish mental health service: A national survey using freedom of information requests	Columb, David; Griffiths, Mark D.; O'Gara, Colin	Gambling disorder is an increasingly recognised problem amongst healthcare professionals and the general public but there is little information on what services are provided within the Irish healthcare system for the disorder. The aim of the present study (adapted from a study in the UK by Rigbye and Griffiths [International Journal of Mental Health and Addiction, 9, 276‚Äì281, 2011] was to ascer…	2021	06//	International Journal of Mental Health and Addiction	19	3	598-605	2018-43578-001	10.1007/s11469-018-9982-9	2018-43578-001	#19	Columb 2021
Affected other interventions: A systematic review and meta‚Äêanalysis across addictions	Merkouris, Stephanie S.; Rodda, Simone N.; Dowling, Nicki A.	Background and Aims: Individuals impacted by someone else‚Äôs alcohol, illicit drug, gambling and gaming problems (affected others) experience extensive harms. To our knowledge, this is the first systematic review and meta‚Äêanalysis to determine the effectiveness of psychosocial interventions delivered to affected others across addictions. Methods: This review adhered to the Preferred Reporting …	2022	09//	Addiction	117	9	2393-2414	2022-35841-001	10.1111/add.15825	2022-35841-001	#20	Merkouris 2022
Clarifying gambling subtypes: The revised pathways model of problem gambling	Nower, Lia; Blaszczynski, Alex; Anthony, Wen Li	Background and Aims: The pathways model is a highly cited etiological model of problem gambling. In the past two decades, a number of studies have found support for the model's utility in classifying gambling subtypes. The aims of this paper were to refine empirically the model subtypes and to revise and update the model based on those findings. Design and Measurement: Observational study using d…	2022	07//	Addiction	117	7	2000-2008	2022-10867-001	10.1111/add.15745	2022-10867-001	#21	Nower 2022
What to target in cognitive behavioral treatment for gambling disorder‚ÄîA qualitative study of clinically relevant behaviors	Molander, Olof; Ramner√∂, Jonas; Bjureberg, Johan; Berman, Anne H.	Background: From a clinical perspective, knowledge of the psychological processes involved in maintaining gambling disorder has been lacking. This qualitative study formulated hypotheses on how gambling disorder is maintained by identifying clinically relevant behaviors at an individual level, as a means to guide the development of new cognitive behavioral interventions. Methods: Six individuals …	2022	07/28/	BMC Psychiatry	22			2022-87119-001	10.1186/s12888-022-04152-2	2022-87119-001	#22	Molander 2022
Global prevalence of help‚Äêseeking for problem gambling: A systematic review and meta‚Äêanalysis	Bijker, Rimke; Booth, Natalia; Merkouris, Stephanie S.; Dowling, Nicki A.; Rodda, Simone N.	Background and Aims Multiple studies have examined barriers and facilitators to help‚Äêseeking, but the prevalence of help‚Äêseeking for problem gambling (PG) is not well established. We aimed to estimate the international prevalence of help‚Äêseeking for PG among the general population and among subgroups of people at risk for PG (i.e. low‚Äêrisk, moderate‚Äêrisk and PG). Methods Systematic sear…	2022	07/13/	Addiction				2022-82564-001	10.1111/add.15952	2022-82564-001	#23	Bijker 2022
Gambling knowledge and experience among clinical social workers	Nower, Lia; Anthony, Wen Li; Stanmyre, Jackie F.; Behan, Douglas	ABSTRACT Despite the rapid expansion of legalized gambling, few social workers are trained to identify problem gambling symptoms. This study explored gambling knowledge, behavior, and problem symptoms in a sample of 1,777 clinical social workers through an online survey. Findings indicate about 77% of social workers gambled and more than 4% of those who gambled reported at least one problem gambl…	2022	04/03/	Journal of Social Work Practice in the Addictions				2022-52385-001	10.1080/1533256X.2022.2059849	2022-52385-001	#25	Nower 2022
Gambling-related harm and the public health approach: Addressing the challenges in Wales	Atherton, F.	Discusses gambling from a public health perspective, including commentary on research, prevention, and government intervention. (PsycInfo Database Record (c) 2021 APA, all rights reserved)	2020	07//	Public Health	184		60-62	2020-68786-013	10.1016/j.puhe.2020.04.002	2020-68786-013	#26	Atherton 2020
Response to commentaries on: Clarifying gambling subtypes: The revised pathways model of problem gambling	Nower, Lia; Blaszczynski, Alex	Reply by the current author to the comments made by Anna E. Goudriaan et al. (see record [rid]2022-73380-005[/rid]) and Jo√´l Billieux (see record [rid]2022-73380-006[/rid]) on the original article (see record [rid]2022-10867-001[/rid]). The authors have attempted to draw attention to the methodological weaknesses underpinning research that purports to ‚Äòtest‚Äô the model using measures that do …	2022	07//	Addiction	117	7	2013-2014	2022-73380-007	10.1111/add.15890	2022-73380-007	#28	Nower 2022
Commentary on Nower et al: The pathways model should apply to non‚Äêclinical gambling patterns	Billieux, Jo√´l; Bonnaire, C√©line; Bowden‚ÄêJones, Henrietta; Clark, Luke	Comments on an article by L. Nower et al. (see record [rid]2022-10867-001[/rid]). Mindful of both of these points, we assert that there is a need for alternative research designs and data-analytic approaches that can characterize key factors present in the pathways model in a way that acknowledges both their dimensional nature (from non-problematic to problematic gambling) and their heterogeneous…	2022	07//	Addiction	117	7	2011-2012	2022-73380-006	10.1111/add.15860	2022-73380-006	#29	Billieux 2022
Commentary on Nower et al: Patterns in pathways: Underlying comorbidities and the importance of assessment	Goudriaan, Anna E.; de Waal, Marleen M.	Comments on an article by L. Nower et al. (see record [rid]2022-10867-001[/rid]). The Gambling Pathways Questionnaire used to classify subgroups of problem gamblers includes comorbid problems like depression, anxiety, childhood trauma, impulsivity and related factors. The differences in comorbidity reported in Table 2 and 5 of Nower et al.‚Äôs study have important clinical and research implicatio…	2022	07//	Addiction	117	7	2009-2010	2022-73380-005		2022-73380-005	#30	Goudriaan 2022
Subtypes of patients with opioid use disorder in methadone maintenance treatment: A pathways model analysis	Lister, Jamey J.; Yoon, Miyoung; Nower, Lia; Ellis, Jennifer D.; Ledgerwood, David M.	ABSTRACT This study applied constructs from a widely-utilized subtyping model in the field of gambling studies, the Pathways Model, to a sample of 118 patients with opioid use disorder receiving methadone-maintenance-treatment. Surveys were analyzed using latent class analysis (LCA) to examine whether the Pathways Model indicators distinguished class membership, with confidence band interpretatio…	2022	04/10/	International Gambling Studies				2022-54481-001	10.1080/14459795.2022.2044502	2022-54481-001	#31	Lister 2022
Commentary on Vandenberg et al: The next step of developing and testing evidence‚Äêbased interventions for older adults who experience problem gambling and homelessness	Woodhall‚ÄêMelnik, Julia; Matheson, Flora I.	Comments on an article by B. Vandenberg et al. (see record [rid]2022-15116-001[/rid]). Vandenberg et al. investigate the link between gambling and homelessness in older adults aged 50 years and note that gambling in homeless populations is understudied. This is largely due to the myth that only those with the means to gamble do so, and that there is a general lack of awareness of gambling in unst…	2022	06//	Addiction	117	6	1713-1714	2022-61040-007	10.1111/add.15876	2022-61040-007	#33	Woodhall‚ÄêMelnik 2022
Effect of within-session breaks in play on responsible gambling behaviour during sustained monetary losses	Parke, Adrian; Dickinson, Patrick; O'Hare, Louise; Wilson, Liam; Westerman-Hughes, Greg; Gerling, Kathrin	Rapid, continuous gambling formats are associated with higher risks for gambling-related harm in terms of excessive monetary and time expenditure. The current study investigated the effect on gambling response latency and persistence, of a new form of within-game intervention that required players to actively engage in response inhibition via monitoring for stop signals. Seventy-four experienced …	2022	01//	Current Psychology: A Journal for Diverse Perspectives on Diverse Psychological Issues	41	1	315-327	2019-78209-001	10.1007/s12144-019-00567-5	2019-78209-001	#34	Parke 2022
Unsatisfied treatment needs of people with comorbid alcohol/drug use and gambling disorder	Wieczorek, ≈Åukasz; DƒÖbrowska, Katarzyna	ABSTRACT Background: People with comorbid alcohol/drug dependency and gambling disorder get worse results from treatment compared with patients with only one disorder. The treatment of individuals with comorbidities entails many difficulties because they receive the same treatment like everyone else despite studies showing that it is a heterogeneous group. This article identifies and discusses th…	2021	12/10/	Journal of Substance Use				2022-14494-001	10.1080/14659891.2021.2010138	2022-14494-001	#36	Wieczorek 2021
Building momentum for local action on problem gambling in Leeds and Yorkshire	Elbers, M.; Rowlands, J.; Boo, M.; Cameron, I.	Problem gambling has not been a priority within either Leeds City Council or partnership plans. However, financial inclusion, licencing and public health teams have been able to develop a cross-Council approach to problem gambling. This has been aided by an upfront payment plus annual payments to the Council that have been part of the licencing agreement for a new casino. As a result, research ha…	2020	07//	Public Health	184		67-70	2020-68786-015	10.1016/j.puhe.2020.04.019	2020-68786-015	#37	Elbers 2020
'Predictors of dropout in disordered gamblers in UK residential treatment': Correction	Roberts, Amanda; Murphy, Raegan; Turner, John; Sharman, Steve	Reports an error in 'Predictors of dropout in disordered gamblers in UK residential treatment' by Amanda Roberts, Raegan Murphy, John Turner and Steve Sharman (Journal of Gambling Studies, 2020[Mar], Vol 36[1], 373-386). The original version of this article contained errors in Table 1. The numbers (N) and percentages (%) in the ‚Äòcompleted treatment‚Äô column were incorrect. The corrected Table …	2020	12//	Journal of Gambling Studies	36	4	1415-1416	2020-87979-025	10.1007/s10899-019-09907-3	2020-87979-025	#38	Roberts 2020
Should screening for risk of gambling-related harm be undertaken in health, care and support settings? A systematic review of the international evidence	Blank, Lindsay; Baxter, Susan; Woods, Helen Buckley; Goyder, Elizabeth	Background: Gambling-related harm is an increasing recognised problem internationally. Recent years have seen an explosion in opportunities to gamble, both in person and online. Health and other care settings have the potential to act as screening sites to identify and support gamblers who may be at high risk of experiencing gambling-related harm. This study aimed to identify interventions to scr…	2021	05/29/	Addiction Science & Clinical Practice	16			2021-51792-001	10.1186/s13722-021-00243-9	2021-51792-001	#39	Blank 2021
A systematic review of educational programs and consumer protection measures for gambling: An extension of previous reviews	Forsstr√∂m, David; Sp√•ngberg, Jessika; Petterson, Agneta; Brolund, Agneta; Odeberg, Jenny	Introduction: Besides supply reduction, preventive interventions to reduce harm from gambling include interventions for the reduction of demand and to limit negative consequences. Several interventions are available for gamblers, e.g. limit-setting. Reviews have been published examining the evidence for specific measures as well as evaluating the effect of different measures at an overall level. …	2021	10//	Addiction Research & Theory	29	5	398-412	2020-17822-001	10.1080/16066359.2020.1729753	2020-17822-001	#40	Forsstr√∂m 2021
Trends and patterns in UK treatment seeking gamblers: 2000‚Äì2015	Sharman, Steve; Murphy, Raegan; Turner, John J. D.; Roberts, Amanda	Background and aims: Gambling is an activity that for some can become disordered, with severe negative consequences. Existing literature does little to inform us regarding changing gambling habits of treatment seeking gamblers; the current study sought to measure trends and patterns in UK treatment seeking gambler behaviour and demographics over a 15-year period. Methods: Case files for 768 gambl…	2019	02//	Addictive Behaviors	89		51-56	2018-60157-010	10.1016/j.addbeh.2018.09.009	2018-60157-010	#41	Sharman 2019
Non-pharmacological treatment of gambling disorder: A systematic review of randomized controlled trials	Ribeiro, Eliana O.; Afonso, Nuno H.; Morgado, Pedro	Background: The main focus of the non-pharmacological treatment of Gambling Disorder (GD) is the behaviour, cognition and motivation of the patient, addressing the psychological determinants of gambling. Although there is not a gold standard non-pharmacological treatment yet, many studies already had promising results, and the outcomes were even better when pharmacotherapies were combined with ps…	2021	02/17/	BMC Psychiatry	21			2021-19698-001	10.1186/s12888-021-03097-2	2021-19698-001	#42	Ribeiro 2021
Why some sports bettors think gambling addiction prevented them from becoming winners? A qualitative approach to understanding the role of knowledge in sports betting products	Lopez-Gonzalez, Hibai; Griffiths, Mark D.; Est√©vez, Ana	Sports betting products rely upon a balance between their knowledge and chance based structural characteristics. The emphasis by bookmakers on mastering the knowledge-based elements to become winners poses significant challenges for those seeking help for gambling disorder. Bettors find difficulties in integrating their preconceptions about the role of knowledge and skills in winning, into the ne…	2020	09//	Journal of Gambling Studies	36	3	903-920	2020-57368-010	10.1007/s10899-020-09944-3	2020-57368-010	#43	Lopez-Gonzalez 2020
Barriers to treatment for female problem gamblers: A UK perspective	Kaufman, Anna; Nielsen, Jessica D. Jones; Bowden-Jones, Henrietta	There is a paucity of research in the UK which examines problem gambling and that which does exist is mainly quantitative, focuses on male samples and fails to look at treatment seeking populations or obstacles preventing problem gamblers from seeking treatment. This paper presents findings from part of a larger qualitative study that explored the experience of treatment for female problem gamble…	2017	09//	Journal of Gambling Studies	33	3	975-991	2017-39100-017	10.1007/s10899-016-9663-1	2017-39100-017	#44	Kaufman 2017
Affective decision‚Äêmaking in children prenatally exposed to opioids	Carolien, Konijnenberg; Annika, Melinder	Although opioid maintenance therapy (OMT) is currently recommended for pregnant opioid‚Äêdependent women, potential effects on children‚Äôs long‚Äêterm development are still largely unknown. The current study assessed the long‚Äêterm cognitive development of children born to women in OMT. Particularly, children‚Äôs decision‚Äêmaking performance was assessed with a child‚Äêfriendly version of the …	2021	05/26/	Scandinavian Journal of Psychology				2021-50656-001	10.1111/sjop.12743	2021-50656-001	#45	Carolien 2021
Behavioral couples therapy versus cognitive behavioral therapy for problem gambling: A randomized controlled trial	Nilsson, Anders; Magnusson, Kristoffer; Carlbring, Per; Andersson, Gerhard; Hellner, Clara	Background and aims: There is evidence that cognitive behavioral therapy (CBT) is effective for treating problem gambling (PG). Some research points to the possible benefits of involving concerned significant others (CSOs) in treatment. This study compared the efficacy of behavioral couples therapy (BCT) and CBT for both the gambler and the CSO. Design: Two parallel‚Äêgroup randomized controlled …	2020	07//	Addiction	115	7	1330-1342	2020-02107-001	10.1111/add.14900	2020-02107-001	#48	Nilsson 2020
Intimate partner violence in treatment seeking problem gamblers	Roberts, Amanda; Sharman, Stephen; Landon, Jason; Cowlishaw, Sean; Murphy, Raegan; Meleck, Stephanie; Bowden-Jones, Henrietta	The co-occurrence of Intimate Partner Violence (IPV) and gambling disorder is an emerging area of research but no studies, as yet, have examined these within a gambling treatment-seeking population from the UK. In a sample of 204 patients, the study utilised routine clinical data and the Jellinek‚ÄìInventory for assessing Partner Violence (J-IPV) to determine the prevalence of IPV perpetration an…	2020	01//	Journal of Family Violence	35	1	65-72	2019-11409-001	10.1007/s10896-019-00045-3	2019-11409-001	#49	Roberts 2020
Simulated die-rolling behaviours express illusions of control in regular gamblers	Lim, Matthew S. M.; Rogers, Robert D.	[Correction Notice: An Erratum for this article was reported in Vol 20(1) of International Gambling Studies (see record [rid]2020-24535-001[/rid]). In the original article, two co-authors, Chris Chambers and Fredrick Verbruggen were included in error. Hence, the two co-authors have been removed. These changes have been incorporated and the corrected article has been republished.] Illusions of con…	2020	04//	International Gambling Studies	20	1	57-79	2019-47546-001	10.1080/14459795.2019.1652668	2019-47546-001	#50	Lim 2020
Scaffolding the mastery of healthy behaviors with Fittle+ systems: Evidence-based interventions and theory	Pirolli, Peter; Youngblood, G. Michael; Du, Honglu; Konrad, Artie; Nelson, Les; Springer, Aaron	We present a series of mHealth applications and studies pursued as part of the Fittle+ project. This program of research has the dual aims of (1) bringing scalable evidence-based behavior-change interventions to mHealth and evaluating them and (2) developing theoretically based predictive models to better understand the dynamics of the impact of these interventions on achieving behavior-change go…	2021	03//	Human-Computer Interaction	36	2	73-106	2018-52176-001	10.1080/07370024.2018.1512414	2018-52176-001	#51	Pirolli 2021
GamblingLess: Curb Your Urge: Development and usability testing of a smartphone-delivered ecological momentary intervention for problem gambling	Merkouris, Stephanie S.; Hawker, Chloe O.; Rodda, Simone N.; Youssef, George J.; Dowling, Nicki A.	Smartphone apps are suitable for delivering mental health treatment in real-time. This study aimed to develop and test the usability of one of the first smartphone app-delivered ecological momentary interventions for gambling (GamblingLess: Curb Your Urge), with key Australian stakeholders (ten consumers, nine gambling clinicians, and ten gambling researchers). Based on relapse prevention princip…	2020	12//	International Gambling Studies	20	3	515-538	2020-28016-001	10.1080/14459795.2020.1749293	2020-28016-001	#52	Merkouris 2020
Psychosocial correlates in treatment seeking gamblers: Differences in early age onset gamblers vs later age onset gamblers	Sharman, Steve; Murphy, Raegan; Turner, John; Roberts, Amanda	Background: Age of onset is an important factor in the development and trajectory of psychiatric disorders; however, little is known regarding the age of onset in relation to disordered gambling in treatment seeking samples in the UK. Utilising a large residential treatment seeking gambler cohort, the current study examined the relationship between age of gambling onset and a range of variables t…	2019	10//	Addictive Behaviors	97		20-26	2019-35153-005	10.1016/j.addbeh.2019.05.013	2019-35153-005	#53	Sharman 2019
Screening for Gambling Disorder in VA primary care behavioral health: A pilot study	Kraus, Shane W.; Potenza, Marc N.; Ngo, Tu; Pugh, Kendra; Bernice, Katarina; Shirk, Steven D.	The current pilot study assessed the prevalence of at-risk/problem gambling using the Brief Biosocial Gambling Screen (BBGS) among a sample of U.S. military veterans seeking mental health treatment services in a primary care medical setting at a Veterans Affairs (VA) hospital in the Northeast. Out of the 260 veterans screened, 85 veterans (32.7%) reported gambling behaviors within the past 12 mon…	2020	12//	Issues in Mental Health Nursing	41	12	1076-1082	2020-61167-001	10.1080/01612840.2020.1793249	2020-61167-001	#54	Kraus 2020
Cognitive boosting interventions for impulsivity in addiction: A systematic review and meta‚Äêanalysis of cognitive training, remediation and pharmacological enhancement	Anderson, Alexandra C.; Youssef, George J.; Robinson, Alex H.; Lubman, Dan I.; Verdejo‚ÄêGarcia, Antonio	Aims To evaluate and compare the effects of three cognitive boosting intervention approaches (computerised cognitive training, cognitive remediation and pharmacological cognitive enhancers) on measures of impulsive action and impulsive choice. Design Systematic review and meta‚Äêanalysis of publications that reported original controlled trials of cognitive boosting interventions. Setting Studies …	2021	04/01/	Addiction				2021-39142-001	10.1111/add.15469	2021-39142-001	#55	Anderson 2021
Gambling data and modalities of interaction for responsible online gambling: A qualitative study	Drosatos, George; Arden-Close, Emily; Bolat, Elvira; Ali, Raian	Online gambling, as opposed to land-based gambling and other mediums of problematic and addictive behaviour such as alcohol and tobacco consumption, offers unprecedented opportunities for monitoring and understanding users‚Äô behaviour in real-time. It also provides the ability to adapt persuasive messages and interactions that would fit the gamblers usage and personal context. These features ope…	2020	09//	Journal of Gambling Issues	44		139-169	2020-60632-007	10.4309/jgi.2020.44.8	2020-60632-007	#57	Drosatos 2020
Reaching out to big losers leads to sustained reductions in gambling over 1 year: A randomized controlled trial of brief motivational contact	Jonsson, Jakob; Hodgins, David C.; Munck, Ingrid; Carlbring, Per	Background and aims: A previous randomized controlled trial demonstrated that telephone‚Äê and letter‚Äêbased motivational interventions with high‚Äêexpenditure gamblers had significant short‚Äêterm positive effects on gambling and use of responsible gambling tools. This post‚Äêtrial follow‚Äêup examined outcomes in gambling expenditure over 12 months. Design Observational study following a three…	2020	08//	Addiction	115	8	1522-1531	2020-11472-001	10.1111/add.14982	2020-11472-001	#58	Jonsson 2020
Gambling addiction Norway‚ÄîExperiences among members of a Norwegian self-help group for problem gambling	Syvertsen, Andr√©; Erevik, Eilin Kristine; Mentzoni, Rune Aune; Pallesen, St√•le	Most previous studies on self-help groups for problem gambling have been conducted in the US and Canada involving Gamblers Anonymous. We report findings from an interview study with an phenomenological approach comprising nine participants from two Gambling Addiction Norway self-help groups, thus examining another location and type of self-help group. Gambling Addiction Norway is atheoretical, th…	2020	08//	International Gambling Studies	20	2	246-261	2020-06762-001	10.1080/14459795.2020.1722200	2020-06762-001	#59	Syvertsen 2020
Consumer perspectives of a multi-venue gambling self-exclusion program: A qualitative process analysis	Pickering, Dylan; Nong, Zhenzhen; Gainsbury, Sally M.; Blaszczynski, Alex	Self-exclusion is an important harm minimization strategy implemented by gambling operators to restrict a problem gambler‚Äôs access to gambling opportunities. Aspects of self-exclusion, including low uptake and non-compliance, limit the effectiveness of programs. Research that considers the consumer perspective is needed to enhance the perceived utility of self-exclusion in the target audience. …	2019	04//	Journal of Gambling Issues	41		20-39	2019-27517-002		2019-27517-002	#60	Pickering 2019
Impulsivity and gambling type among treatment-seeking disordered gamblers: An explorative study	Lutri, Vittorio; Soldini, Emiliano; Ronzitti, Silvia; Smith, Neil; Clerici, Massimo; Blaszczynski, Alex; Bowden-Jones, Henrietta	Several studies have found that certain traits of impulsivity are associated with gambling disorder, and influence its severity. Furthermore, it has been suggested that some forms of gambling, particularly electronic gambling machines, are particularly widespread among pathological gamblers. In the present, exploratory study, we aim to clarify the role played by impulsivity in influencing the cho…	2018	12//	Journal of Gambling Studies	34	4	1341-1354	2018-53238-015	10.1007/s10899-018-9764-0	2018-53238-015	#61	Lutri 2018
A comparison of fraud to fund gambling with fraud for other reasons	Dougherty, Erin; Staples, Lauren; Maclean, Loyola; Machart, Toby; Westmore, Bruce; Nielssen, Olav	In order to compare the characteristics, including diagnosed mental disorder, of people who commit fraud offences to fund gambling with those who committed fraud for other reasons, we examined a complete series of reports prepared for legal proceedings by two of the authors from between January 2002 and June 2019. A total of 160 fraud offenders were located, of whom 48 (30%) reported offending to…	2020	07/03/	Psychiatry, Psychology and Law				2020-50734-001	10.1080/13218719.2020.1780644	2020-50734-001	#62	Dougherty 2020
Setting limits: Gambling, science and public policy‚Äîsummary of results	Sulkunen, Pekka; Babor, Thomas F.; Cisneros √ñrnberg, Jenny; Egerer, Michael; Hellman, Matilda; Livingstone, Charles; Marionneau, Virve; Nikkinen, Janne; Orford, Jim; Room, Robin; Rossow, Ingeborg	The gambling industry has grown into a global business in the 21st century. This has created the need for a new emphasis on problem prevention. This article highlights the core themes of the book Setting Limits: Gambling, Science and Public Policy, taking a broad view of the consequences of gambling for society as a burden on health, well‚Äêbeing and equality. The book covers the extent of gambli…	2020	10/20/	Addiction				2020-79707-001	10.1111/add.15241	2020-79707-001	#63	Sulkunen 2020
Difficulties in treatment of people with comorbid gambling and substance use disorders	Wieczorek, ≈Åukasz; DƒÖbrowska, Katarzyna	Background: People with comorbid gambling and alcohol/drug use disorders get worse results from treatment compared with patients with only one disorder. They quit treatment, on average, 2.5 times more often than pathological gamblers without co-occurring disorders. People with comorbid disorders are perceived by clinicians as more difficult to work with compared to individuals with either disorde…	2020	08//	Journal of Substance Use	25	4	350-356	2019-81934-001	10.1080/14659891.2019.1704078	2019-81934-001	#64	Wieczorek 2020
Problem gambling, associations with comorbid health conditions, substance use, and behavioural addictions: Opportunities for pathways to treatment	Ford, Madison; H√•kansson, Anders	Background: Problem gambling is a public health issue and its comorbidity with other health conditions may provide an opportunity for screening in healthcare settings; however, a high level of uncertainty and a lack of research in the field remains. The objective of this study is to investigate potential associations between problem gambling and numerous other health conditions, including substan…	2020	01/10/	PLoS ONE	15	1		2020-03253-001	10.1371/journal.pone.0227644	2020-03253-001	#66	Ford 2020
Does establishing local treatment institutions lead to different populations seeking treatment among Greenlandic Inuit?	Flyger, Julie; Nielsen, Bent; Niclasen, Birgit V.; Nielsen, Anette S√∏gaard	Introduction: In 2016, a new addiction treatment service was established in Greenland to tackle the addiction problems with alcohol, cannabis and gambling among the population. The new service has established a treatment center in each of the five municipalities and works in partnership with a central private provider of treatment for those who reside in areas without a local treatment center. Me…	2020	05//	Nordic Journal of Psychiatry	74	4	259-264	2019-78230-001	10.1080/08039488.2019.1696887	2019-78230-001	#67	Flyger 2020
What does it mean to recover from a gambling disorder? Perspectives of gambling help service users	Pickering, Dylan; Spoelma, Michael J.; Dawczyk, Anna; Gainsbury, Sally M.; Blaszczynski, Alex	Background: There is no consensus on how to best define recovery in gambling disorder. This minimizes clinicians‚Äô abilities to apply optimal treatment goals and contributes to inconsistency in the use of outcome variables to evaluate interventions. Current understanding of recovery is largely based on professional opinion and theoretical models of gambling disorder. This study aimed to examine …	2020	04//	Addiction Research & Theory	28	2	132-143	2019-24018-001	10.1080/16066359.2019.1601178	2019-24018-001	#68	Pickering 2020
The efficacy of a gambling prevention program among high-school students	Calado, Filipa; Alexandre, Joana; Rosenfeld, Liah; Pereira, Rafaela; Griffiths, Mark D.	Youth problem gambling has become an emergent public health issue, and adolescents constitute a vulnerable age group for the development of gambling-related problems. Although there is research concerning the risk factors of youth problem gambling, rigorous evaluations of the effectiveness of preventive initiatives is still rare. The present study evaluated the efficacy of an integrative interven…	2020	06//	Journal of Gambling Studies	36	2	573-595	2020-33124-011	10.1007/s10899-019-09908-2	2020-33124-011	#69	Calado 2020
Dropouts‚Äô usage of a responsible gambling tool and subsequent gambling patterns	Forsstr√∂m, David; Rafi, Jonas; Carlbring, Per	Responsible gambling measures are mainly implemented by the gambling industry to reduce excessive gambling and gambling-related harm. These measures include responsible gambling tools that target online gamblers, typically through behavior tracking, feedback, and, in some cases, advice on how to reduce gambling. Playscan is a responsible gambling tool implemented at gambling sites in several coun…	2020	01//	Cogent Psychology	7	1		2020-04860-001	10.1080/23311908.2020.1715535	2020-04860-001	#71	Forsstr√∂m 2020
Commentary on Jonsson et al (2020): The need for gambling public health policies and action	Abbott, Max	Comments on an article by J. Jonsson et al. (see record [rid]2020-11472-001[/rid]). Jonsson and colleagues is one of few demonstrating longer-term effects from a responsible gambling (RG) intervention. This commentary considers the potential for interventions of this type to be more widely introduced and their capacity to reduce gambling-related harm. The finding that the intervention did not red…	2020	08//	Addiction	115	8	1532-1533	2020-49335-007	10.1111/add.15047	2020-49335-007	#72	Abbott 2020
Measuring treatment outcomes in gambling disorders: A systematic review	Pickering, Dylan; Keen, Brittany; Entwistle, Gavin; Blaszczynski, Alex	Background and Aims: Considerable variation of outcome variables used to measure recovery in the gambling treatment literature has precluded effective cross‚Äêstudy evaluations and hindered the development of best‚Äêpractice treatment methodologies. The aim of this systematic review was to describe current diffuse concepts of recovery in the gambling field by mapping the range of outcomes and mea…	2018	03//	Addiction	113	3	411-426	2017-40097-001	10.1111/add.13968	2017-40097-001	#74	Pickering 2018
A reasoned action approach to gambling behavior	St Quinton, Tom	Gambling behavior is a prevalent problem requiring the development of effective behavioral interventions targeting reductions in the behavior. Many theories of social cognition can be adopted to identify the specific psychological mechanisms interventions should target and how interventions can be designed to manipulate them. The purpose of the paper is to demonstrate how the Reasoned Action Appr…	2020	01//	Cogent Psychology	7	1		2020-97536-001	10.1080/23311908.2020.1857104	2020-97536-001	#75	StQuinton 2020
Imprecise action selection in substance use disorder: Evidence for active learning impairments when solving the explore-exploit dilemma	Smith, Ryan; Schwartenbeck, Philipp; Stewart, Jennifer L.; Kuplicki, Rayus; Ekhtiari, Hamed; Paulus, Martin P.	Background: Substance use disorders (SUDs) are a major public health risk. However, mechanisms accounting for continued patterns of poor choices in the face of negative life consequences remain poorly understood. Methods: We use a computational (active inference) modeling approach, combined with multiple regression and hierarchical Bayesian group analyses, to examine how treatment-seeking individ…	2020	10/01/	Drug and Alcohol Dependence	215			2020-69931-001	10.1016/j.drugalcdep.2020.108208	2020-69931-001	#76	Smith 2020
Brief telephone interventions for problem gambling: A randomized controlled trial	Abbott, Max; Hodgins, David C.; Bellringer, Maria; Vandal, Alain C.; Du Preez, Katie Palmer; Landon, Jason; Sullivan, Sean; Rodda, Simone; Feigin, Valery	Background and aims: Problem gambling is a significant public health issue world‚Äêwide. There is substantial investment in publicly funded intervention services, but limited evaluation of effectiveness. This study investigated three brief telephone interventions to determine whether they were more effective than standard helpline treatment in helping people to reduce gambling. Design: Randomized…	2018	05//	Addiction	113	5	883-895	2018-06838-001	10.1111/add.14149	2018-06838-001	#79	Abbott 2018
Comorbidity patterns among patients with opioid use disorder and problem gambling: ADHD status predicts class membership	Silbernagl, Marisa; Yanagida, Takuya; Slamanig, Rudolf; Fischer, Gabriele; Brandt, Laura	Objective: Psychiatric comorbidities are highly prevalent among individuals affected by substance use disorders and those with non-substance-related addictive disorders such as gambling disorder. More recently, the frequent co-occurrence of substance use disorders and attention-deficit hyperactivity disorder (ADHD) has received particular attention. The aim of our study was to identify patterns o…	2019		Journal of Dual Diagnosis	15	3	147-158	2019-22238-001	10.1080/15504263.2019.1590672	2019-22238-001	#80	Silbernagl 2019
'Simulated die-rolling behaviours express illusions of control in regular gamblers': Correction	Lim, Matthew S. M.; Rogers, Robert D.	Reports an error in 'Simulated die-rolling behaviours express illusions of control in regular gamblers' by Matthew S. M. Lim, Chris Chambers, Fredrick Verbruggen and Robert D. Rogers (International Gambling Studies, Advanced Online Publication, Aug 11, 2019, np). In the original article, two co-authors, Chris Chambers and Fredrick Verbruggen were included in error. Hence, the two co-authors have …	2020	04//	International Gambling Studies	20	1	2023-01-01	2020-24535-001	10.1080/14459795.2019.1660480	2020-24535-001	#83	Lim 2020
Gender differences in treatment-seeking British pathological gamblers	Ronzitti, Silvia; Lutri, Vittorio; Smith, Neil; Clerici, Massimo; Bowden-Jones, Henrietta	Background and aim: Gambling is a widespread recreational activity in the UK. A significant percentage of gamblers develop subclinical or clinically relevant problem gambling issues, but only a low percentage of them seek treatment. Although characteristics of pathological gamblers from treatment-seeking population have been examined in some research, only a few studies have explored the differen…	2016	06//	Journal of Behavioral Addictions	5	2	231-238	2016-34733-008	10.1556/2006.5.2016.032	2016-34733-008	#84	Ronzitti 2016
Is an e-mental health programme a viable way to reach affected others of disordered gamblers? A feasibility study focusing on access and retention	Buchner, Ursula Gisela; Koytek, Annalena; Wodarz, Norbert; Wolstein, J√∂rg	Although affected family members (AFMs) of disordered gamblers suffer from highly stressful living conditions and are in need of specialized help, access to and knowledge of professional support is limited. To improve this situation, an e-mental health programme called EfA with one information module and five consecutive training modules was developed. The study investigated (1) promotion of and …	2019	04//	International Gambling Studies	19	1	85-105	2018-46220-001	10.1080/14459795.2018.1515974	2018-46220-001	#85	Buchner 2019
Treatment modalities for patients with gambling disorder	Choi, Sam-Wook; Shin, Young-Chul; Kim, Dai-Jin; Choi, Jung-Seok; Kim, Seohee; Kim, Seung-Hyun; Youn, HyunChul	Background: Gambling disorder (GD) is defined as persistent and recurrent problematic gambling behavior leading to clinically significant impairment or distress. The prevalence of GD has been shown to be 1.2‚Äì7.1% in the general population. GD can severely impact on personal and vocational wellbeing as well as lead to financial problems, and has been known to be difficult to treat. This review d…	2017	04/28/	Annals of General Psychiatry	16			2017-19663-001	10.1186/s12991-017-0146-2	2017-19663-001	#87	Choi 2017
A review of opioid-based treatments for gambling disorder: An examination of treatment outcomes, cravings, and individual differences	Christensen, Darren R.	Although pharmacological treatments for gambling disorder have shown some promise, questions remain regarding the relationships between primary outcome measures, cravings and sensitivities. In this review of the clinical literature of opioid treatments for gambling disorder an analysis is presented on primary outcome measures, dosing schedules, the reasons for drop-out, and adverse effects. This …	2018	08//	International Gambling Studies	18	2	286-309	2018-27501-001	10.1080/14459795.2018.1470662	2018-27501-001	#88	Christensen 2018
Commentary on Nilsson et al (2020): The development of effective interventions for concerned significant others affected by gambling harms	Dowling, Nicki A.	Comments on an article by Anders Nilsson (see record [rid]2020-02107-001[/rid]). The rationale for the study conducted by Nilsson et al. is that involving concerned significant others (CSOs) in treatment could enhance treatment-seeking behaviour, treatment adherence, and treatment efficacy for gamblers. Low-intensity interventions, such as that delivered in the behavioural couples therapy (BCT) c…	2020	07//	Addiction	115	7	1343-1344	2020-42823-011	10.1111/add.15026	2020-42823-011	#89	Dowling 2020
Problem gambling and support preferences among Finnish prisoners: A pilot study in an adult correctional population	Lind, Kalle; Salonen, Anne H.; J√§rvinen-Tassopoulos, Johanna; Alho, Hannu; Castr√©n, Sari	Purpose: The purpose of this paper is to explore the prevalence of potential problem gambling among Finnish prisoners; the associations between problem gambling and demographics, substance use and crime-related factors; and problem gamblers‚Äô support preferences. Design/methodology/approach: Prisoners (n = 96) from two Finnish prisons were recruited between December 2017 and January 2018. The es…	2019	//	International Journal of Prisoner Health	15	4	316-331	2020-01464-002	10.1108/IJPH-07-2018-0041	2020-01464-002	#93	Lind 2019
Proposed changes for substance use and gambling disorders in DSM-5: Impact on assessment and treatment in the UK	Petry, Nancy M.; Bowden-Jones, Henrietta; George, Sanju	In the USA, DSM-5 is scheduled for publication in 2013. It is likely to include some substantial changes to the diagnosis of substance use disorders and pathological gambling. This paper reviews the proposed changes to these diagnoses and their potential impact on diagnosis, treatment and research of these disorders in the UK. (PsycINFO Database Record (c) 2019 APA, all rights reserved)	2013	02//	The Psychiatrist	37	2	41-43	2013-10040-001	10.1192/pb.bp.112.040063	2013-10040-001	#94	Petry 2013
Family violence in gambling help-seeking populations	du Preez, Katie Palmer; Bellringer, Maria; Pearson, Janet; Dowling, Nicki; Suomi, Aino; Koziol-Mclain, Jane; Wilson, Denise; Jackson, Alun	Elevated rates of family violence among treatment-seeking problem gamblers compared to general population estimates have been reported in Spain, Canada and Australia. This study examined the occurrence of family violence among 454 problem gambling help-seeking clients (370 gamblers, 84 affected others) recruited through 3 national gambling treatment services in New Zealand. Measures used were the…	2018	12//	International Gambling Studies	18	3	477-494	2018-49541-006		2018-49541-006	#95	duPreez 2018
Behaviour change strategies for problem gambling: An analysis of online posts	Rodda, Simone N.; Hing, Nerilee; Hodgins, David C.; Cheetham, Alison; Dickins, Marissa; Lubman, Dan I.	Reducing or quitting problematic gambling often requires implementing a variety of behaviour change strategies, but there is limited evidence regarding the breadth of specific strategies that gamblers use to control or limit gambling behaviours. This study aimed to identify the range of change strategies reported by gamblers in a naturalistic setting (i.e. two online forums for problem gambling).…	2018	12//	International Gambling Studies	18	3	420-438	2018-49541-005		2018-49541-005	#96	Rodda 2018
Call to action for gambling disorder in the United States	Weinstock, Jeremiah	It is noted that the 1 October 2017 mass shooting event in Las Vegas was perpetrated by a man who, according to media reports, exhibited behaviors suggestive of a significant gambling problem. While it is not unequivocally clear that the man had a gambling disorder, this tragedy raises important questions about gambling and its potential role in this particular disaster. The authors argue that fe…	2018	06//	Addiction	113	6	1156-1158	2018-21543-013	10.1111/add.14225	2018-21543-013	#97	Weinstock 2018
Gambling-related cognitive distortions predict level of function among US veterans seeking treatment for gambling disorders	Shirk, Steven D.; Kelly, Megan M.; Kraus, Shane W.; Potenza, Marc N.; Pugh, Kendra; Waltrous, Christopher; Federman, Edward; Krebs, Christopher; Drebing, Charles E.	Background and Objectives: Gambling Disorder (GD) is characterized by recurrent gambling behavior that is associated with significant impairment and distress, high psychiatric comorbidities, and high functional disability. The military veteran population appears particularly susceptible to developing the disorder, but relatively little has been studied among this population. The purpose of the pr…	2018	03//	The American Journal on Addictions	27	2	108-115	2018-08903-002	10.1111/ajad.12685	2018-08903-002	#98	Shirk 2018
Episodic and binge gambling: An exploration and preliminary quantitative study	Cowlishaw, S.; Nespoli, E.; Jebadurai, J. K.; Smith, N.; Bowden-Jones, H.	The DSM-5 includes provisions for episodic forms of gambling disorder, with such changes aligned with earlier accounts of potential binge gambling behaviours. However, there is little research that indicates the utility of these classifications of episodic or binge gambling, and this study considered their characteristics in a clinical sample. It involved administration of a new binge gambling sc…	2018	03//	Journal of Gambling Studies	34	1	85-99	2018-09439-006	10.1007/s10899-017-9697-z	2018-09439-006	#99	Cowlishaw 2018
Responsible gambling codes of conduct: Lack of harm minimisation intervention in the context of venue self-regulation	Rintoul, Angela; Deblaquiere, Julie; Thomas, Anna	Responsible Gambling Codes of Conduct (CoC) are used around the world to describe electronic gambling machine (EGM) operator commitments to reducing harm from gambling. In addition to the provision of passive product information and warnings, CoC describe how venues should assist EGM users displaying signs of problematic gambling. The focus in this paper is on venue adherence to the active strate…	2017	11//	Addiction Research & Theory	25	6	451-461	2017-49019-004	10.1080/16066359.2017.1314465	2017-49019-004	#100	Rintoul 2017
Problem gambling treatment within the British National Health Service	Rigbye, Jane; Griffiths, Mark D.	According to the latest British Gambling Prevalence Survey, there are approximately 300,000 adult problem gamblers in Great Britain. In January 2007, the British Medical Association published a report recommending that those experiencing gambling problems should receive treatment via the National Health Service (NHS). This study examines the extent to which this recommendation has been taken up b…	2011	06//	International Journal of Mental Health and Addiction	9	3	276-281	2011-11090-006	10.1007/s11469-010-9284-3	2011-11090-006	#101	Rigbye 2011
Could EGM player-tracking systems help link gamblers to treatment services in Australia: A thematic analysis of counsellor and community educators‚Äô perspectives	Langham, Erika; Rockloff, Matthew; Browne, Matthew; Best, Talitha	There are a number of different pathways to care that people experiencing problems with gambling may pursue. The current research examined the potential of player-tracking systems, such as pre-commitment technology or loyalty cards, to improve the delivery of links to treatment. Thirty-three key informants from gambling treatment and community education in Australia were interviewed about the pot…	2017	09//	International Gambling Studies	17	3	471-489	2017-41370-009	10.1080/14459795.2017.1359849	2017-41370-009	#102	Langham 2017
Recommendations for increasing research on co-occurring serious mental illness and gambling problems	Pullman, Rebecca E.; Potenza, Marc N.; Kraus, Shane W.	Comments on the article by Cassetta et al. (see record [rid]2018-07675-032[/rid]). Psychiatric disorders frequently co-occur with gambling disorder. Although community and clinical samples show frequent co-occurrence between gambling and psychotic disorders, relatively little research has been conducted on this population. Here, we comment on a recent study conducted in Brazil on the clinical cor…	2018	12//	Journal of Behavioral Addictions	7	4	897-899	2019-02629-011	10.1556/2006.7.2018.104	2019-02629-011	#103	Pullman 2018
In search of executive impairment in pathological gambling: A neuropsychological study on non-treatment seeking gamblers	Kapsomenakis, Alexandros; Simos, Panagiotis G.; Konstantakopoulos, Georgios; Kasselimis, Dimitrios S.	Pathological gambling is characterized by a persisting maladaptive and recurrent behavior with severe social and psychological consequences. There is evidence of strong comorbidity with psychiatric manifestations as well as cognitive mainly involving executive functions. This study aimed to investigate impairment in executive functions and working memory, and personality traits in a sample of Gre…	2018	12//	Journal of Gambling Studies	34	4	1327-1340	2018-53238-014	10.1007/s10899-018-9758-y	2018-53238-014	#104	Kapsomenakis 2018
Subtypes of problem gamblers, sociocultural factors, and availability of gambling	Ahonen, Jukka; Tammi, Tuukka; Hirschovits-Gerz, Tanja	Finnish treatment-seeking gamblers were examined in light of predominant problem gambler subtype models. 'Psy science' oriented problem gambler subtypes were found to be considerably influenced by gambling cultures and treatment traditions in the countries from which the mainstream problem gambler research originates. Thus, models that emphasize the psychopathology of the individual might cause s…	2017	10//	Journal of Social Work Practice in the Addictions	17	4	402-422	2017-52359-006	10.1080/1533256X.2017.1367302	2017-52359-006	#105	Ahonen 2017
Responsible gambling among older adults: A qualitative exploration	Subramaniam, Mythily; Satghare, Pratika; Vaingankar, Janhavi A.; Picco, Louisa; Browning, Colette J.; Chong, Siow Ann; Thomas, Shane A.	Background: Responsible gambling (RG) is defined as gambling for pleasure and entertainment but with an awareness of the likelihood of losing, an understanding of the associated risks and the ability to exercise control over one‚Äôs gambling activity. The current study describes a qualitative approach to explore RG among older adults (aged 60 years and above) in Singapore and reports on the cogni…	2017	04/04/	BMC Psychiatry	17			2017-15401-001	10.1186/s12888-017-1282-6	2017-15401-001	#107	Subramaniam 2017
A typology of UK slot machine gamblers: A longitudinal observational and interview study	Griffiths, Mark D.	Slot machine gambling is a popular leisure activity worldwide yet there has been very little research into different types of slot machine gamblers. Earlier typologies of slot machine gamblers have only concentrated on adolescents in arcade environments. This study presents a new typology of slot machine players based on over 1000 h of participant and non-participant observation, and informal int…	2011	12//	International Journal of Mental Health and Addiction	9	6	606-626	2011-28102-002	10.1007/s11469-010-9291-4	2011-28102-002	#108	Griffiths 2011
Gambling: An Irish perspective	Subramanian, N.	Gambling legislation in Ireland has not been amended for the last several decades. The proposed Gambling Control Bill 2013 provides the opportunity to enact a bill in accordance with the current trends in gambling. The classification of Gambling Disorder in DSM 5 under Substance Use Disorders in 2013 highlights the addiction potential of gambling and the perils associated with the same. This edit…	2014	09//	Irish Journal of Psychological Medicine	31	3	153-158	2014-31806-001	10.1017/ipm.2014.29	2014-31806-001	#109	Subramanian 2014
Pharmacotherapy and group cognitive behavioral therapy enhance follow-up treatment duration in gambling disorder patients	Choi, Sam-Wook; Shin, Young-Chul; Youn, HyunChul; Lim, Se-Won; Ha, Juwon	Background: Longer treatment duration is important for the successful treatment of gambling disorder (GD). This retrospective study investigated the factors and interventions that might enhance treatment duration in GD patients in South Korea. Methods: A total of 758 outpatients with a primary diagnosis of GD, who were treated in a clinical practice from 2002 to 2011, were assessed by retrospecti…	2016	12//	Annals of General Psychiatry	15			2016-39768-001	10.1186/s12991-016-0107-1	2016-39768-001	#110	Choi 2016
Student gambling, erroneous cognitions, and awareness of treatment in Scotland	Moodie, Crawford	Rates of probable pathological gambling in colleges and universities across Scotland were investigated with a nationally distributed sample consisting of students (n = 1,483) and members of staff (n = 492). Gambling-related erroneous cognitions (Gambling Beliefs Questionnaire [GBQ]) and gambling severity (South Oaks Gambling Screen [SOGS]) were measured, with additional questions enquiring about …	2008	07//	Journal of Gambling Issues	21		30-55	2008-12768-002	10.4309/jgi.2008.21.5	2008-12768-002	#111	Moodie 2008
Comorbidity, family history and personality traits in pathological gamblers compared with healthy controls	Mann, K.; Lemenager, T.; Zois, E.; Hoffmann, S.; Nakovics, H.; Beutel, M.; Vogelgesang, M.; W√∂lfling, K.; Kiefer, F.; Fauth-B√ºhler, M.	Background: While DSM-5 classified pathological gambling as an addictive disorder, there is debate as to whether ICD-11 should follow suit. The debate hinges on scientific evidence such as neurobiological findings, family history of psychiatric disorders, psychiatric comorbidity, and personality variables. Methods: In the 'Baden-W√ºrttemberg Study of Pathological Gambling', we compared a group of…	2017	05//	European Psychiatry	42		120-128	2017-19503-020	10.1016/j.eurpsy.2016.12.002	2017-19503-020	#112	Mann 2017
Gambling and problem gambling in Switzerland	Billieux, Jo√´l; Achab, Sophia; Savary, Jean‚ÄêF√©lix; Simon, Olivier; Richter, Fr√©d√©ric; Zullino, Daniele; Khazaal, Yasser	Aims: To provide an overview of gambling and problem gambling in Switzerland, including historical aspects, past and current legislation and policies, treatment options and the research base. Methods: A literature search was conducted on two databases (PubMed and PsycINFO), and official government and statistical reports selected from the official websites of four sources (Federal Office of Justi…	2016	09//	Addiction	111	9	1677-1683	2016-00546-001	10.1111/add.13252	2016-00546-001	#113	Billieux 2016
Problem gambling: 'Behind the eight ball'	Lewis, Laura; Black, Peggy L.; McMullen, Kayla	Problem gambling, which directly affects 6 to 9 million Americans, too often results in devastating outcomes. Despite its prevalence it does not appear to get the same amount of attention as other addictions. In fact, despite evidence suggesting that treatment can reduce problem gambling, little research has been conducted on community capacity to address problem gambling. Therefore, this study a…	2016	07//	Journal of Social Work Practice in the Addictions	16	3	290-305	2016-37752-004	10.1080/1533256X.2016.1200984	2016-37752-004	#114	Lewis 2016
Adolescent gambling: A review of an emerging field of research	Blinn-Pike, Lynn; Worthy, Sheri Lokken; Jonkman, Jeffrey N.	Purpose: The purpose of this review was to summarize the research on adolescent gambling with implications for research and prevention or intervention. Method: The methodology involved a comprehensive and systematic search of 'adolescent or youth gambling' in three diverse electronic databases (MedlineAdvanced, PsycINFO, and Sociological Abstracts) and three peer-reviewed journals (International …	2010	09//	Journal of Adolescent Health	47	3	223-236	2010-17154-004	10.1016/j.jadohealth.2010.05.003	2010-17154-004	#115	Blinn-Pike 2010
Neuroscience in gambling policy and treatment: An interdisciplinary perspective	Y√ºcel, Murat; Carter, Adrian; Allen, Amy R.; Balleine, Bernard; Clark, Luke; Dowling, Nicki A.; Gainsbury, Sally M.; Goudriaan, Anna E.; Grant, Jon; Hayes, Alan; Hodgins, David; van Holst, Ruth; Lattimore, Ralph; Livingstone, Charles; Lorenzetti, Valentina; Lubman, Dan; Murawski, Carsten; Parkes, Linden; Petry, Nancy; Room, Robin; Singh, Bruce; Thomas, Anna; Townshend, Phil; Youssef, George; Hal…	Neuroscientific explanations of gambling disorder can help people make sense of their experiences and guide the development of psychosocial interventions. However, the societal perceptions and implications of these explanations are not always clear or helpful. Two workshops in 2013 and 2014 brought together multidisciplinary researchers aiming to improve the clinical and policy-related effects of…	2017	06//	The Lancet Psychiatry	4	6	501-506	2017-07277-001	10.1016/S2215-0366(16)30369-8	2017-07277-001	#116	Y√ºcel 2017
White matter tract integrity in treatment-resistant gambling disorder	Chamberlain, Samuel R.; Derbyshire, Katherine; Daws, Richard E.; Odlaug, Brian L.; Leppink, Eric W.; Grant, Jon E.	Background: Gambling disorder is a relatively common psychiatric disorder recently re-classified within the DSM-5 under the category of ‚Äòsubstance-related and addictive disorders‚Äô. Aims: To compare white matter integrity in patients with gambling disorder with healthy controls; to explore relationships between white matter integrity and disease severity in gambling disorder. Method: In total,…	2016	06//	The British Journal of Psychiatry	208	6	579-584	2016-46108-013	10.1192/bjp.bp.115.165506	2016-46108-013	#117	Chamberlain 2016
Pathological and problem gambling in substance use treatment: Results from the National Epidemiologic Survey on Alcohol and Related Conditions (NESARC)	Cowlishaw, Sean; Hakes, Jahn K	Background and Objectives: Pathological and problem gambling may be common yet frequently undetected conditions in substance use treatment. This paper reports findings on the prevalence of gambling comorbidities in these clinical contexts that are generalizable across regions and settings. It indicates the implications of such conditions for treatment of substance use problems. Methods: A U.S. re…	2015	08//	The American Journal on Addictions	24	5	467-474	2015-20904-001	10.1111/ajad.12242	2015-20904-001	#119	Cowlishaw 2015
Gambling in the Czech Republic	Szczyrba, Zdenƒõk; Mravƒç√≠k, Viktor; Fiedor, David; ƒåern√Ω, Jakub; Smolov√°, Irena	Aim: To provide an overview of gambling and associated problems in the Czech Republic, including an overview of the historical context, legislation, prevalence, treatment and research base and agenda. Methods: A review of literature and relevant sources. Results: The trajectory of gambling patterns in the territory of the Czech Republic in the 20th century reflected broad socio-political changes.…	2015	07//	Addiction	110	7	1076-1081	2015-14133-001	10.1111/add.12884	2015-14133-001	#120	Szczyrba 2015
Cognitive behaviour therapy for problem gamblers: A clinical outcomes evaluation	Tolchard, Barry; Battersby, Malcolm W.	Cognitive-Behaviour Therapy (CBT) is considered the number one nonpharmacological treatment for a number of mental and psychological disorders (Tolin, 2010; Stuhlmiller & Tolchard, 2009). While CBT with problem gamblers has shown promise, the quality of the research in this area is lacking. One area of concern is that across the many trials and reports using CBT with gamblers no single unified ap…	2013	04//	Behaviour Change	30	1	2023-12-01	2013-10833-002	10.1017/bec.2013.2	2013-10833-002	#121	Tolchard 2013
CBT for adolescent pathological gambling ‚Äî lessons from adult research	Clarke, Ciaran; Skokauskas, Norbertas	Objectives: Features of gambling, particularly among young people have changed over the past decade and, while there are no data from Ireland, there are suggestions from those working in the field that pathological gambling is increasing among adolescents. Relatively little is known about the effective treatment of pathological gambling in adolescents. This paper aims to review research in cognit…	2009	09//	Irish Journal of Psychological Medicine	26	3	140-146	2009-16565-008	10.1017/S0790966700000458	2009-16565-008	#122	Clarke 2009
The efficacy of a web-based gambling intervention program for high school students: A preliminary randomized study	Canale, Natale; Vieno, Alessio; Griffiths, Mark D.; Marino, Claudia; Chieco, Francesca; Disperati, Francesca; Andriolo, Stefano; Santinello, Massimo	Early onset in adolescent gambling involvement can be a precipitator of later gambling problems. The aim of the present study was to test the preliminary efficacy of a web-based gambling intervention program for students within a high school-based setting. Students attending a high school in Italy (N = 168) participated in the present study (58% male‚Äîage, M = 15.01; SD = 0.60). Twelve classes w…	2016	02//	Computers in Human Behavior	55	Part B	946-954	2015-58226-038	10.1016/j.chb.2015.10.012	2015-58226-038	#123	Canale 2016
Mathematician's call for interdisciplinary research effort	Barboianu, Catalin	The article addresses the necessity of increasing the role of mathematics in the psychological intervention in problem gambling, including cognitive therapies. It also calls for interdisciplinary research with the direct contribution of mathematics. The current contributions and limitations of the role of mathematics are analysed with an eye toward the professional profiles of the researchers. An…	2013	12//	International Gambling Studies	13	3	430-433	2013-41114-011	10.1080/14459795.2013.837087	2013-41114-011	#125	Barboianu 2013
Review of Overcoming Pathological Gambling: Therapist Guide and Overcoming Your Pathological Gambling: Workbook	Meynen, Tim	Reviews the books, Overcoming Pathological Gambling: Therapist Guide by Robert Ladouceur and Stella Lachance (see record [rid]2006-23295-000[/rid]) and Overcoming Your Pathological Gambling: Workbook by Robert Ladouceur and Stella Lachance (see record [rid]2006-23297-000[/rid]). Ladouceur and Lachance offer clients and health professionals the chance to benefit from evidence based treatment. The …	2010	03/01/	Behavioural and Cognitive Psychotherapy	38	2	248-250	2011-24784-014	10.1017/S1352465809990737	2011-24784-014	#126	Meynen 2010
Metacognitions in problem gambling	Lindberg, Annika; Fernie, Bruce A.; Spada, Marcantonio M.	Problem gambling is heterogeneous in nature, ranging in severity from occasional but problematic gambling episodes, to extreme, impulsive and pervasive gambling behaviour. Problem gambling may be accompanied by a sense of impaired control and can give rise to financial, interpersonal, legal and vocational costs for the sufferer, their families and society. This study investigated the relationship…	2011	03//	Journal of Gambling Studies	27	1	73-81	2011-05128-006	10.1007/s10899-010-9193-1	2011-05128-006	#127	Lindberg 2011
The benefits of using the upps model of impulsivity rather than the big five when assessing the relationship between personality and problem gambling	Canale, Natale; Vieno, Alessio; Bowden‚ÄêJones, Henrietta; Billieux, Jo√´l	Comments on an article, Problem Gambling and The Five Factor Model of Personality: A Large Population-Based Study by G. Brunborg et al. (2016). Brunborg et al.'s recent paper focuseed on the relevance of personality factors associated with problem gambling (PG) in a study in which personality traits were examined along with subclinical gambling problems in a large-scale epidemiological sample. Th…	2017	02//	Addiction	112	2	372-373	2017-01693-022	10.1111/add.13641	2017-01693-022	#128	Canale 2017
Self-stigma coping and treatment-seeking in problem gambling	Horch, Jenny D.; Hodgins, David C.	Stigma has been explored as a cause of reduced and delayed treatment-seeking for problem gambling, a population in which only 1 in 10 seek treatment. The present study examined the effect of perceived public stigma and self-stigma on affect and behavioural coping efforts. Path analysis was used to examine self-stigma in 155 individuals with gambling problems. The majority of participants met crit…	2015	09//	International Gambling Studies	15	3	470-488	2015-52485-009	10.1080/14459795.2015.1078392	2015-52485-009	#129	Horch 2015
Evaluation of brief screens for gambling disorder in the substance use treatment setting	Himelhoch, Seth S.; Miles‚ÄêMcLean, Haley; Medoff, Deborah R.; Kreyenbuhl, Julie; Rugle, Loreen; Bailey‚ÄêKloch, Marie; Potts, Wendy; Welsh, Christopher; Brownley, Julie	Background and Objectives: The goal of this study was to determine the diagnostic accuracy of brief screens for Gambling Disorder within a sample of people receiving outpatient treatment for substance use disorders. Methods: Individuals (n¬º300) recruited from intensive outpatient substance use treatment (23.67%) or methadone maintenance programs (76.34%) participated in the study. Four brief scr…	2015	08//	The American Journal on Addictions	24	5	460-466	2015-21679-001	10.1111/ajad.12241	2015-21679-001	#131	Himelhoch 2015
Problem gambling, familial violence and alcohol misuse: Exploring the triad for treatment-seekers	Lavis, Tiffany J.; Harvey, Peter W.; Battersby, Malcolm W.; Smith, David P.	Research into the co-occurrence of problem gambling, familial violence, and alcohol misuse is limited. While these issues have been considered in combination (i.e. violence and alcohol misuse, problem gambling and alcohol misuse, problem gambling and violence), within Australia, in particular, there has been an absence of exploration of this triad. The current research attempts to fill the gap in…	2015	05//	International Gambling Studies	15	2	273-284	2015-34802-008	10.1080/14459795.2015.1042492	2015-34802-008	#132	Lavis 2015
Gambling in Finland: Problem gambling in the context of a national monopoly in the European Union	Tammi, Tuukka; Castr√©n, Sari; Lintonen, Tomi	Aim: To describe and analyse the Finnish gambling market, regulatory system and the state of gambling research as well as the treatment system in operation for problem gamblers. Method: A review of the literature and official documents relating to gambling in Finland, focusing primarily on the 1990s and 2000s. Results: Only in recent years have gambling problems become a major issue for public de…	2015	05//	Addiction	110	5	746-750	2015-12701-001	10.1111/add.12877	2015-12701-001	#133	Tammi 2015
Gambling disorder and its relationship with substance use disorders: Implications for nosological revisions and treatment	Grant, Jon E.; Chamberlain, Samuel R.	Background: Gambling disorder, recognized by the DSM‚Äê5 as a behavioral addiction, affects .4‚Äì1.6% of adults worldwide, and is highly comorbid with other mental health disorders, particularly substance use disorders (SUDs). Objectives: To provide a concise primer on the relationship between gambling disorder and SUDs, focusing on phenomenology/clinical presentation, co‚Äêmorbidity, familiality…	2015	03//	The American Journal on Addictions	24	2	126-131	2015-43455-007	10.1111/ajad.12112	2015-43455-007	#134	Grant 2015
Subtyping based on readiness and confidence: The identification of help‚Äêseeking profiles for gamblers accessing web‚Äêbased counselling	Rodda, S. N.; Lubman, D. I.; Iyer, R.; Gao, C. X.; Dowling, N. A.	Background and aims: Problem gamblers are not a homogeneous group and recent data suggest that subtyping can improve treatment outcomes. This study administered three readiness rulers and aimed to identify subtypes of gamblers accessing a national web‚Äêbased counselling service based on these rulers. Methods: Participants were 1204 gamblers (99.4% problem gamblers) who accessed a single session …	2015	03//	Addiction	110	3	494-501	2015-02363-001	10.1111/add.12796	2015-02363-001	#135	Rodda 2015
Iowa gambling task impairment in Parkinson's disease can be normalised by reduction of dopaminergic medication after subthalamic stimulation	Castrioto, Anna; Funkiewiez, Aur√©lie; Deb√ª, Bettina; Cools, Roshan; Lhomm√©e, Eug√©nie; Ardouin, Claire; Fraix, Val√©rie; Chabard√®s, Stephan; Robbins, Trevor W.; Pollak, Pierre; Krack, Paul	Background: Impulse control disorders (ICD), including pathological gambling, are common in Parkinson‚Äôs disease (PD) and tend to improve after subthalamic (STN) stimulation after a marked reduction of dopaminergic medication. In order to investigate the effect of STN stimulation on impulsive decision making, we used the Iowa Gambling task (IGT). Methods: We investigated IGT performance in 20 pa…	2015	02//	Journal of Neurology, Neurosurgery & Psychiatry	86	2	186-190	2015-10690-013	10.1136/jnnp-2013-307146	2015-10690-013	#136	Castrioto 2015
Gambling in China: Socio‚Äêhistorical evolution and current challenges	Wu, Anise M. S.; Lau, Joseph T. F.	Aims: This paper provides an overview of gambling issues in China, including historical development, governmental responses and social consequences. Methods: Based on materials written in Chinese or English available at academic databases and other online resources, historical, cultural and policy analyses were conducted. The focus is on mainland China, but reference is made to Hong Kong and Maca…	2015	02//	Addiction	110	2	210-216	2015-04079-006	10.1111/add.12710	2015-04079-006	#137	Wu 2015
Gambling problems in treatment for affective disorders: Results from the National Epidemiologic Survey on Alcohol and Related Conditions (NESARC)	Cowlishaw, S.; Hakes, J. K.; Dowling, N. A.	Background: Gambling problems co-occur frequently with other psychiatric difficulties and may complicate treatment for affective disorders. This study evaluated the prevalence and correlates of gambling problems in a U. S. representative sample reporting treatment for mood problems or anxiety. Methods: n = 3007 respondents indicating past-year treatment for affective disorders were derived from t…	2016	09/15/	Journal of Affective Disorders	202		110-114	2016-34725-016	10.1016/j.jad.2016.05.023	2016-34725-016	#138	Cowlishaw 2016
The association between pathological gambling and suicidality in treatment-seeking pathological gamblers in South Africa	Stein, Gabriella N.; Pretorius, Adele; Stein, Dan J.; Sinclair, Heidi	Background: A number of studies have noted a significant association between suicidality and pathological gambling (PG), but the exact relationship has not been extensively characterized. It is unclear whether gambling precipitates suicidality, or whether underlying psychiatric problems, such as mood disturbances, lead to both gambling and suicidality. Furthermore, all published data on the assoc…	2016	02//	Annals of Clinical Psychiatry	28	1	43-50	2017-11770-007		2017-11770-007	#139	Stein 2016
The Sydney Laval Universities Gambling Screen: Preliminary data	Blaszczynski, Alex; Ladouceur, Robert; Moodie, Crawford	Current instruments used in epidemiological studies suffer serious methodological problems, one being the failure to properly conceptualize the constructs of problem and pathological gambling. The purpose of dais study is to develop a brief single purpose survey instrument to identify prevalence rates and estimates for treatment services. The South Oaks Gambling Screen (SOGS) and Sydney Laval Uni…	2008	08//	Addiction Research & Theory	16	4	401-411	2008-14921-010	10.1080/16066350701699031	2008-14921-010	#140	Blaszczynski 2008
Study protocol: The JEU cohort study ‚Äì transversal multiaxial evaluation and 5-year follow-up of a cohort of French gamblers	Challet-Bouju, Ga√´lle; Hardouin, Jean-Benoit; V√©nisse, Jean-Luc; Romo, Lucia; Valleur, Marc; Magalon, David; Fats√©as, M√©lina; Ch√©reau-Boudet, Isabelle; Gorsane, Mohamed-Ali; Grall-Bronnec, Marie	Background: There is abundant literature on how to distinguish problem gambling (PG) from social gambling, but there are very few studies of the long-term evolution of gambling practice. As a consequence, the correlates of key state changes in the gambling trajectory are still unknown. The objective of the JEU cohort study is to identify the determinants of key state changes in the gambling pract…	2014	08/20/	BMC Psychiatry	14			2014-48382-001	10.1186/s12888-014-0226-7	2014-48382-001	#142	Challet-Bouju 2014
Gambling and problem gambling in the Netherlands	Goudriaan, Anna E.	Abstract: Aims. To provide an overview of gambling in the Netherlands, focusing on historical background, policy, legislation, prevalence of problem gambling, availability of treatment options and research base. Methods. Literature review. Results. Contradictions between gambling policy and practice have been present in the past 15‚Äì20 years, and have led to an increasingly stricter gambling reg…	2014	07//	Addiction	109	7	1066-1071	2014-23843-008	10.1111/add.12213	2014-23843-008	#143	Goudriaan 2014
Rating the suitability of responsible gambling features for specific game types: A resource for optimizing responsible gambling strategy	Wood, Richard T. A.; Shorter, Gillian W.; Griffiths, Mark D.	To date, empirical research relating to responsible gambling features has been sparse. A Delphi-based study rated the perceived effectiveness of 45 responsible gambling (RG) features in relation to 20 distinct gambling type games. Participants were 61 raters from seven countries and included responsible gambling experts (n = 22), treatment providers (n = 19) and recovered problem gamblers (n = 20…	2014	02//	International Journal of Mental Health and Addiction	12	1	94-112	2014-01657-001	10.1007/s11469-013-9473-y	2014-01657-001	#144	Wood 2014
Gambling in Sweden: The cultural and socio‚Äêpolitical context	Binde, Per	Aim: To provide an overview, with respect to Sweden, of the cultural history of gambling, the commercialization of gambling, problem gambling research, the prevalence of problem gambling and its prevention and treatment. Method: A review of the literature and official documents relating to gambling in Sweden; involvement in gambling research and regulation. Results: Gambling has long been part of…	2014	02//	Addiction	109	2	193-198	2014-01638-010	10.1111/add.12103	2014-01638-010	#145	Binde 2014
The prevalence of comorbid personality disorders in treatment-seeking problem gamblers: A systematic review and meta-analysis	Dowling, Nicki A.; Cowlishaw, S.; Jackson, A. C.; Merkouris, S. S.; Francis, K. L.; Christensen, D. R.	The aim of this study was to systematically review and meta-analyze the prevalence of comorbid personality disorders among treatment-seeking problem gamblers. Almost one half (47.9%) of problem gamblers displayed comorbid personality disorders. They were most likely to display Cluster B disorders (17.6%), with smaller proportions reporting Cluster C disorders (12.6%) and Cluster A disorders (6.1%…	2015	12//	Journal of Personality Disorders	29	6	735-754	2015-56859-002	10.1521/pedi_2014_28_168	2015-56859-002	#146	Dowling 2015
Single session web-based counselling: A thematic analysis of content from the perspective of the client	Rodda, S. N.; Lubman, D. I.; Cheetham, A.; Dowling, N. A.; Jackson, A. C.	Despite the exponential growth of non-appointment-based web counselling, there is limited information on what happens in a single session intervention. This exploratory study, involving a thematic analysis of 85 counselling transcripts of people seeking help for problem gambling, aimed to describe the presentation and content of online conversations. Observed from the perspective of the client, w…	2015	01//	British Journal of Guidance & Counselling	43	1	117-130	2015-01599-009	10.1080/03069885.2014.938609	2015-01599-009	#147	Rodda 2015
Mindfulness in patients with gambling disorders	Reid, Rory C.; Di Tirro, Chloe; Fong, Timothy W.	This study explored facets of mindfulness between patients diagnosed with a gambling disorder (n = 26) and a community sample of non-gambling-disordered individuals (n = 33). Multivariate statistics comparing group differences showed the gambling-disordered patients exhibited significantly lower levels of mindfulness, emotional regulation, stress coping, and impulse control compared to the non-ga…	2014	10//	Journal of Social Work Practice in the Addictions	14	4	327-337	2014-51935-002	10.1080/1533256X.2014.958493	2014-51935-002	#149	Reid 2014
Examining the efficacy of a personalized normative feedback intervention to reduce college student gambling	Celio, Mark A.; Lisman, Stephen A.	Objective: To evaluate the efficacy of a stand-alone personalized normative feedback (PNF) intervention targeting misperceptions of gambling among college students. Participants: Undergraduates (N = 136; 55% male) who reported gambling in the past 30 days were recruited between September 2011 and March 2012. Methods: Using a randomized clinical trial design, participants were assigned to receive …	2014	04//	Journal of American College Health	62	3	154-164	2014-08696-002	10.1080/07448481.2013.865626	2014-08696-002	#150	Celio 2014
What influences the types of help that problem gamblers choose? A preliminary grounded theory model	Hing, Nerilee; Nuske, Elaine; Tolchard, Barry; Russell, Alex	Research has not fully explored factors that influence types of help used from the suite of available options once problem gamblers reach an action stage of change. This study aimed to explore critical factors influencing choice of help (or interventions) once people have decided to address their gambling problem. Particular emphasis was on counselling and self-exclusion, given their demonstrable…	2015	04//	International Journal of Mental Health and Addiction	13	2	241-256	2014-42054-001	10.1007/s11469-014-9525-y	2014-42054-001	#152	Hing 2015
Internet-based CBT intervention for gamblers in Finland: Experiences from the field	Castr√©n, Sari; Pankakoski, Maiju; Tamminen, Manu; Lipsanen, Jari; Ladouceur, Robert; Lahti, Tuuli	From September 2007 to May 2011 a total of 471 participants (325 males and 146 females) signed up for an 8-week Internet-based cognitive behavioral therapy offered for gamblers in Finland. Sixty-four percent of the participants were pathological gamblers (PGs) (NODS 5> points), 14% were problem gamblers (NODS 3‚Äì4 points) and 10% were at risk of gambling problems (NODS 1‚Äì2 points). Two hundred…	2013	06//	Scandinavian Journal of Psychology	54	3	230-235	2013-15766-007	10.1111/sjop.12034	2013-15766-007	#153	Castr√©n 2013
An all-female problem-gambling counseling treatment: Perceptions of effectiveness	Piquette, No√´lla; Norman, Erika	Despite the fact that gambling is not gender-specific, the majority of the research in Western culture has focused on the situation of the American male gambler. Women of all ages, income, and culture gamble (Boughton, 2006; Statistics Canada, 2008; Wenzel & Dahl, 2009), thus emerging as the gender most likely to experience gambling difficulties (Li, 2007; Schnell, 2002), while simultaneously bei…	2013	01//	Journal of Groups in Addiction & Recovery	8	1	51-75	2012-35171-005	10.1080/1556035X.2013.727736	2012-35171-005	#154	Piquette 2013
Individuals receiving specialized treatment for drug and alcohol dependence and gambling disorder in Israel‚ÄîCharacteristics and implications for prevalence estimates	Lev-Ran, Shaul; Florentin, Iris; Feingold, Daniel; Rehm, J√ºrgen	ABSTRACT. Background: Substance dependence is one of the main factors contributing to morbidity and mortality worldwide. Gambling disorder has recently been included as an addictive disorder in DSM-5 (Diagnostic and Statistical Manual of Mental Disorders, 5th edition) and is associated with substantial psychiatric comorbidity and respective disability. Nevertheless, the vast majority of those suf…	2014	07//	Substance Abuse	35	3	268-275	2014-34636-009	10.1080/08897077.2014.907860	2014-34636-009	#155	Lev-Ran 2014
Disordered gambling in residential substance use treatment centers: An unmet need	Leavens, Eleanor; Marotta, Jeffery; Weinstock, Jeremiah	This study examined prevalence and potential impact of disordered gambling in a sample of individuals (N = 684) undergoing residential treatment for substance use disorders at 13 facilities. Lifetime disordered gambling prevalence was 20.2%, as identified by South Oaks Gambling Screen. Within individuals who screened positive for disordered gambling, few had sought help for gambling (15.9%) and o…	2014	04//	Journal of Addictive Diseases	33	2	163-173	2014-26556-009	10.1080/10550887.2014.909697	2014-26556-009	#156	Leavens 2014
Anhedonia in Parkinson's disease patients with and without pathological gambling: A case-control study	Pettorruso, Mauro; Martinotti, Giovanni; Fasano, Alfonso; Loria, Giovanna; Di Nicola, Marco; De Risio, Luisa; Ricciardi, Lucia; Conte, Gianluigi; Janiri, Luigi; Bentivoglio, Anna Rita	Anhedonia is present in Parkinson's Disease (PD) as well as in addictive behaviors. Pathological Gambling (PG) and other Impulse Control Disorders (ICDs) have emerged as iatrogenic complications associated with dopamine replacement therapy. We studied 154 PD patients, divided into three groups: 11 with PG, 23 with other ICDs (compulsive buying, hypersexuality, binge eating), 120 without ICDs. All…	2014	02/28/	Psychiatry Research	215	2	448-452	2013-45339-001	10.1016/j.psychres.2013.12.013	2013-45339-001	#157	Pettorruso 2014
The ‚Äòlight drugs‚Äô of gambling? Non-problematic gambling activities of pathological gamblers	Konkol√ø Thege, Barna; Hodgins, David C.	Our aim was to investigate whether harmless gambling activities exist for pathological gamblers. A total of 169 pathological gamblers who recently quit were recruited by media announcements. Respondents were asked at baseline to report any gambling activities not causing them problems, as well as those causing problems. The gambling activities were categorized as follows: lottery, scratch tickets…	2014	01//	International Gambling Studies	14	1	29-38	2014-08876-003	10.1080/14459795.2013.839732	2014-08876-003	#160	Konkol√øThege 2014
Past-year gambling behaviour among patients receiving opioid substitution treatment	Castr√©n, Sari; Salonen, Anne H.; Alho, Hannu; Lahti, Tuuli; Simojoki, Kaarlo	Background: Substance abuse and gambling problems are associated, however, studies on gambling problems among opioid substitution treatment (OST) patients are scarce. The aims of this study are to explore the association of gender, age, treatment medication and treatment program with gambling behaviour, including gambling participation and gambling problems, among OST patients.Findings: All OST p…	2015	01/27/	Substance Abuse Treatment, Prevention, and Policy	10			2015-20088-001		2015-20088-001	#162	Castr√©n 2015
Family therapy in Macau: Development, challenges and opportunities	Chan, Simon Tak‚Äêmau	Family therapy in Macau is in its early stages of development. The Satir model and structural family therapy were the first two therapies introduced. Later on, solution-focused brief therapy and narrative therapy were also introduced. Macau has been undergoing dramatic socioeconomic changes since the relaxation of the gambling licenses. In sociocultural terms this has led to significant changes: …	2013	11//	Journal of Family Therapy	35	4	441-448	2013-36089-007		2013-36089-007	#163	Chan 2013
Gambling in Brazil: A call for an open debate	Tavares, Hermano	Aims: To provide an overview of gambling in Brazil, including historical background, past and current legislation, gamblers' profile, treatment and research initiatives. Methods: Review of the published literature and research reports. Results: Gambling is deeply rooted in Brazilian history and culture, but gambling regulation historically alternates between legalization and banning. Currently, o…	2014	12//	Addiction	109	12	1972-1976	2014-21710-001	10.1111/add.12560	2014-21710-001	#165	Tavares 2014
Gambling in Spain: Update on experience, research and policy	Jim√©nez‚ÄêMurcia, Susana; Fern√°ndez‚ÄêAranda, Fernando; Granero, Roser; Mench√≥n, Jose Manuel	Aims: To describe the current situation of gambling in Spain, sketching its history and discussing the regulations and legislation currently in force within the framework of the European Union (EU), and to review the epidemiology of gambling in Spain, the self‚Äêhelp groups and professional treatments available, and their potential effectiveness. Methods: A systematic computerized search was perf…	2014	10//	Addiction	109	10	1595-1601	2014-36292-009	10.1111/add.12232	2014-36292-009	#166	Jim√©nez‚ÄêMurcia 2014
Improved outcomes following contact with a gambling helpline: The impact of gender on barriers and facilitators	Rodda, Simone N.; Hing, Nerilee; Lubman, Dan I.	Gambling helplines were developed at a time when evidence for help-seeking was almost entirely based on male gamblers and there is limited evidence that helplines have changed in response to the exponential increase in female gamblers over the past 20 years. The current study aimed to explore the impact of gender on calls to Australian helplines, including caller characteristics, barriers and fac…	2014	05//	International Gambling Studies	14	2	318-329	2014-27260-009	10.1080/14459795.2014.921721	2014-27260-009	#167	Rodda 2014
Differences between early‚Äêonset pathological gambling and later‚Äêonset pathological gambling: Data from the National Epidemiologic Survey on Alcohol and Related Conditions (NESARC)	Verdura Vizca√≠no, Ernesto Jos√©; Fern√°ndez‚ÄêNavarro, Pablo; Petry, Nancy; Rubio, Gabriel; Blanco, Carlos	Abstract Aims To examine differences between early‚Äêonset versus later‚Äêonset pathological gamblers in socio‚Äêdemographic characteristics, rates of Axis I and II disorders, preferred type of gambling and rates of treatment‚Äêseeking in a large nationally representative survey of adults in the United States. Design Data were collected from face‚Äêto‚Äêface interviews using the Alcohol Use Disor…	2014	05//	Addiction	109	5	807-813	2014-13451-020	10.1111/add.12461	2014-13451-020	#168	VerduraVizca√≠no 2014
Gender-related differences in the characteristics of problem gamblers using a gambling helpline	Potenza, Marc N.; Steinberg, Marvin A.; McLaughlin, Susan D.; Wu, Ran; Rounsaville, Bruce J.; O'Malley, Stephanie S.	The characteristics of male and female gamblers utilizing a gambling helpline were examined to identify gender-related differences. Of the 562 phone calls used in the analyses, 349 (62.1%) were from male callers and 213 (37.9%) from female callers. Gender-related differences were observed in reported patterns of gambling, gambling-related problems, borrowing and indebtedness, legal problems, suic…	2001	09//	The American Journal of Psychiatry	158	9	1500-1505	2001-18571-019	10.1176/appi.ajp.158.9.1500	2001-18571-019	#169	Potenza 2001
Commentary on Brunborg et al (2016): Personality research allows for a better understanding of the etiology and treatment of addictive behaviors	King, Serena M.	Comments on an article by G. Brunborg et al. (see record [rid]2016-34349-016[/rid]). Personality factors associated with problem gambling in the Brunborg et al. study are common to other addictions. In the context of previous research, the study findings add to the evidence that certain personality traits may serve as an entry point on a path to various forms of addictive behavior. Insights from …	2016	08//	Addiction	111	8	1436-1437	2016-34349-017	10.1111/add.13444	2016-34349-017	#170	King 2016
The effectiveness of a cognitive-behavioral intervention for pathological gambling: A country-wide study	Pasche, Sonja C.; Sinclair, Heidi; Collins, Peter; Pretorius, Adele; Grant, Jon E.; Stein, Dan J.	Background: Clinicians lack adequate data on the effectiveness of treatment for pathological gambling in low- and middle-income countries. Methods: We evaluated a manualized treatment program that included components of cognitive-behavioral therapy, motivational interviewing, and imaginal exposure in a sample of 128 participants diagnosed with pathological gambling. Our team recruited participant…	2013	11//	Annals of Clinical Psychiatry	25	4	250-256	2013-40373-003		2013-40373-003	#171	Pasche 2013
Buddhist philosophy for the treatment of problem gambling	Shonin, Edo; Van Gordon, William; Griffiths, Mark D.	Purpose: In the last five years, scientific interest into the potential applications of Buddhist-derived interventions (BDIs) for the treatment of problem gambling has been growing. This paper reviews current directions, proposes conceptual applications, and discusses integration issues relating to the utilisation of BDIs as problem gambling treatments. Method: A literature search and evaluation …	2013	06//	Journal of Behavioral Addictions	2	2	63-71	2013-30916-001	10.1556/JBA.2.2013.001	2013-30916-001	#172	Shonin 2013
Online self-guided interventions for the treatment of problem gambling	Gainsbury, Sally; Blaszczynski, Alex	A minority of problem gamblers access formal treatment. Factors contributing to this low service utilization rate include geographical and time constraints, a desire to self-manage problems, shame, denial and concerns over privacy/confidentiality. The Internet is an effective medium for the delivery of health-related information, self-assessment, counselling, peer-based support and other therapeu…	2011	12//	International Gambling Studies	11	3	289-308	2011-27103-004	10.1080/14459795.2011.617764	2011-27103-004	#173	Gainsbury 2011
How transparent is behavioral intervention research on pathological gambling and other gambling‚Äêrelated disorders? A systematic literature review	Fink, Arlene; Parhami, Iman; Rosenthal, Richard J.; Campos, Michael D.; Siani, Aaron; Fong, Timothy W.	Aims: To review the transparency of reports of behavioral interventions for pathological gambling and other gambling-related disorders. Methods: We used the Transparent Reporting of Evaluations with Nonrandomized Designs (TREND) Statement to develop the 59-question Adapted TREND Questionnaire (ATQ). Each ATQ question corresponds to a transparency guideline and asks how clearly a study reports its…	2012	11//	Addiction	107	11	1915-1928	2012-27442-008	10.1111/j.1360-0443.2012.03911.x	2012-27442-008	#174	Fink 2012
Gambling in Taiwan: Problems, research and policy	Yen, Cheng‚ÄêFang; Wu, Harry Yi‚ÄêJui	Aims: This study provides a systematic review of existing research that has evaluated unique gambling experiences in Taiwan. Methods: A comprehensive review of electronic databases, including Scopus, PubMed, Chinese Electronic Periodical Services and the Index to Taiwan Periodical Literature System, was conducted to identify evaluations of gambling experiences in Taiwan. Studies that met inclusio…	2013	03//	Addiction	108	3	463-467	2013-05963-008	10.1111/j.1360-0443.2012.03823.x	2013-05963-008	#175	Yen 2013
Pathological and problem gambling in substance use treatment: A systematic review and meta-analysis	Cowlishaw, Sean; Merkouris, Stephanie; Chapman, Anna; Radermacher, Harriet	Pathological and problem gambling refer to a class of disorders, including those meeting criteria for a psychiatric diagnosis (i.e., pathological gambling), and others comprising a spectrum of severity defined by significant personal and social harm (i.e., problem gambling), that may be common in substance use treatment but are frequently unrecognized. This paper presents a systematic review and …	2014	02//	Journal of Substance Abuse Treatment	46	2	98-105	2013-34448-001	10.1016/j.jsat.2013.08.019	2013-34448-001	#177	Cowlishaw 2014
Problem gambling and families: A systematic review	Kourgiantakis, Toula; Saint-Jacques, Marie-Christine; Tremblay, Jo√´l	Problem gambling is an important public health issue affecting many spheres of the gambling individual's life, including mental health, finances, and family. The family is a topic that has been given little attention in problem gambling research. After a comprehensive search of the literature, this review identified and analyzed 30 empirical studies conducted between 1998 and 2013 examining the e…	2013	10//	Journal of Social Work Practice in the Addictions	13	4	353-372	2013-40541-003	10.1080/1533256X.2013.838130	2013-40541-003	#178	Kourgiantakis 2013
Description and pre-post evaluation of a telephone and internet based treatment programme for pathological gambling in Norway: A pilot study	Myrseth, Helga; Brunborg, Geir Scott; Eidem, Magnus; Pallesen, St√•le	Although the effectiveness of treatments for pathological gamblers is gaining support, only 10% of pathological gamblers seek treatment. Providing treatment via the Internet may lower the thresholds for treatment seeking. A new telephone and Internet based treatment programme for pathological gamblers is presented in this article, along with a pre-post evaluation of the programme. The participant…	2013	08//	International Gambling Studies	13	2	205-220	2013-28196-005	10.1080/14459795.2012.759610	2013-28196-005	#179	Myrseth 2013
Assessing randomised clinical trials of cognitive and exposure therapies for gambling disorders: A systematic review	Smith, David P.; Dunn, Kirsten I.; Harvey, Peter W.; Battersby, Malcolm W.; Pols, Rene G.	Aims: Problem or pathological gambling is associated with significant disruption to the individual, family and community with a range of adverse outcomes, including legal, financial and mental health impairment. It occurs more frequently in younger populations, and comorbid conditions are common. Cognitive‚Äìbehaviour therapy (CBT) is the most empirically established class of treatments for probl…	2013	09//	Behaviour Change	30	3	139-158	2014-01594-001	10.1017/bec.2013.15	2014-01594-001	#180	Smith 2013
A proof of concept for using brief Dialectical Behavior Therapy as a treatment for problem gambling	Christensen, Darren R.; Dowling, Nicki A.; Jackson, Alun C.; Brown, Meredith; Russo, James; Francis, Kate L.; Umemoto, Azusa	Fourteen ‚Äòtreatment resistant‚Äô problem gamblers received 9 weeks of Dialectical Behavior Therapy (DBT) at specialist problem gambling services delivered in Melbourne, Australia. This study is the first to investigate the effectiveness of a brief DBT treatment for problem gambling, with a focus on measuring change in the four DBT process skills (mindfulness, distress tolerance, emotion dysregu…	2013	06//	Behaviour Change	30	2	117-137	2013-13988-005	10.1017/bec.2013.10	2013-13988-005	#181	Christensen 2013
Treating problem gamblers: A residential therapy approach	Griffiths, Mark; Bellringer, Paul; Farrell-Roberts, Kevin; Freestone, Faith	Notes that the Gordon House Association (GHA) is the UK's only specialist and dedicated residential facility for problem gamblers. This paper describes the GHA therapeutic program which is centered round a 9-mo period of residency. Progression through the program is described by overviewing each of the phases. These are initial assessment and 5 distinct phases comprising 'coping with today' (Phas…	2001		Journal of Gambling Studies	17	2	161-169	2001-18088-006	10.1023/A:1016624714290	2001-18088-006	#182	Griffiths 2001
Who goes to treatment? Predictors of treatment initiation among gambling help‚Äêline callers	Ledgerwood, David M.; Arfken, Cynthia L.; Wiedemann, Ashley; Bates, Kendrich E.; Holmes, Donald; Jones, LaNeice	Background and Objectives: Although the consequences of problem gambling can be severe, few ever seek treatment for this disorder. Problem gambling help-lines represent a crucial point of entry into the treatment system. Through brief telephone counseling, help-lines have the potential of enhancing callers‚Äô motivations to engage in longer-term treatment. We prospectively examined treatment init…	2013		The American Journal on Addictions	22	1	33-38	2013-04603-006	10.1111/j.1521-0391.2013.00323.x	2013-04603-006	#184	Ledgerwood 2013
Gambling in young people	Jayan, Reji	More young people than adults gamble problematically and this is a concern for policy makers and treatment services. There is a wide range of risk factors, some modifiable and some not. From a public health perspective, preventative strategies have shown some success. Psychological interventions are the mainstay of treatment of young gamblers; pharmacological treatments are yet to be robustly eva…	2014	06//	Addictive Disorders & Their Treatment	13	2	87-92	2014-20195-005	10.1097/ADT.0b013e3182953624	2014-20195-005	#185	Jayan 2014
Associations between problem gambling, socio-demographics, mental health factors and gambling type: Sex differences among Finnish gamblers	Nordmyr, Johanna; Forsman, Anna K.; Wahlbeck, Kristian; Bj√∂rkqvist, Kaj; √ñsterman, Karin	This study examined associations between problem gambling and type of gambling engagement (online, land-based or both), psychological distress, alcohol-related problems and demographics among male (n = 1438) and female (n = 1546) past-year gamblers in Western Finland. In this sample, 7.6% of men and 3.1% of women were screened as problem gamblers. Logistic regression analyses were used to study t…	2014	01//	International Gambling Studies	14	1	39-52	2014-08876-004	10.1080/14459795.2013.840328	2014-08876-004	#186	Nordmyr 2014
Exposure therapy for problem gambling in rural communities: A program model and early outcomes	Riley, Ben; Smith, David; Oakes, Jane	Objective: Rural South Australia contains a higher share of electronic gaming machines and gambling expenditure per capita than metropolitan areas, raising concerns about the risk of problem gambling in these communities. This paper describes the implementation and outcomes of an outreach behavioural psychotherapy (exposure therapy) program for problem gambling in rural South Australia. Methods: …	2011	06//	The Australian Journal of Rural Health	19	3	142-146	2011-10972-006	10.1111/j.1440-1584.2011.01199.x	2011-10972-006	#187	Riley 2011
Gambling severity, impulsivity, and psychopathology: Comparison of treatment‚Äê and community‚Äêrecruited pathological gamblers	Knezevic, Bojana; Ledgerwood, David M.	Background and Objectives: Because most studies of pathological gambling gather data from participants recruited from treatment, this study compared community and treatment-enrolled pathological gamblers (PGs) with respect to demographics, gambling severity, impulsivity, and psychopathology. Methods: One hundred six PGs were recruited as part of two larger studies in Farmington, Connecticut (n = …	2012		The American Journal on Addictions	21	6	508-515	2012-28691-002	10.1111/j.1521-0391.2012.00280.x	2012-28691-002	#188	Knezevic 2012
Gambling over the life course and treatment-seeking	S√©guin, Monique; Robert, Marie; DiMambro, M√©lanie; Lesage, Alain; Reidi, Geraldine; Roy, Michel; Gagnon, Andr√©; Larochelle, S√©bastien; Dutrisac, Serge	The purpose of this study is to investigate change in gambling behaviours over the life course, and, correspondingly, the treatment-seeking behaviours of 86 people who met the criteria for at-risk (participants endorsing two to four items on the South Oaks Gambling Screen [SOGS]) and problem gamblers (participants endorsing five or more items on the SOGS) over the last five years. Data were obtai…	2013	12//	International Gambling Studies	13	3	302-318	2013-41114-003	10.1080/14459795.2013.812675	2013-41114-003	#189	S√©guin 2013
Gambling experiences, problems, research and policy: Gambling in Germany	Ludwig, Monika; Kr√§plin, Anja; Braun, Barbara; Kraus, Ludwig	Aims: The objective of this paper is to present an overview of gambling in Germany, including historical development, legislative and economic changes as well as treatment options and their effectiveness. Methods: The available scientific literature and research reports on gambling in Germany were reviewed to obtain relevant information on history, commercialization, legislation, treatment and re…	2013	09//	Addiction	108	9	1554-1561	2013-29836-010	10.1111/j.1360-0443.2012.04025.x	2013-29836-010	#190	Ludwig 2013
Mainstreaming gambling-related harm in Britain as a public health issue	Fearnley, Jim; Roaf, Eleanor; George, Sanju; Gerada, Clare	Aim: In this paper we make the case for gambling‚Äìrelated harm treatment services in Britain to be mainstreamed within the remit of public health. Although the focus of this article is on the British situation many of these issues are generalisable to other jurisdictions. The profile of problem gamblers: In Britain, 0.9 % of adults are problem gamblers, and it is more common in the young, social…	2013	04//	Journal of Public Health	21	2	215-217	2013-09376-012	10.1007/s10389-012-0530-y	2013-09376-012	#191	Fearnley 2013
An empirical evaluation of proposed changes for gambling diagnosis in the DSM‚Äê5	Petry, Nancy M.; Blanco, Carlos; Stinchfield, Randy; Volberg, Rachel	Aims: Recommendations related to pathological gambling for the fifth edition of the Diagnostic and Statistic Manual for Mental Disorders (DSM) are to eliminate the criterion related to committing illegal acts and reduce the threshold for diagnosis from five to four criteria. This study evaluated the impact of these changes on prevalence rates and classification accuracy. Design: Data were analyze…	2013	03//	Addiction	108	3	575-581	2013-05963-023	10.1111/j.1360-0443.2012.04087.x	2013-05963-023	#192	Petry 2013
Problem gambling: What can psychiatrists do?	George, Sanju; Bowden-Jones, Henrietta; Orford, Jim; Petry, Nancy	Psychiatrists rarely recognise or treat problem gambling, despite its high comorbidity among psychiatric patients. Early interventions, as in other psychiatric disorders, offer the potential for improving outcomes in problem gamblers. In this editorial, we make the case for why psychiatrists should do more to help problem gamblers, and discuss in detail how they can offer screening and brief psyc…	2013	01//	The Psychiatrist	37	1	2023-03-01	2013-09018-001	10.1192/pb.bp.111.036376	2013-09018-001	#193	George 2013
Review of Hypnotically enhanced treatment for addictions: Alcohol abuse, drug abuse, gambling, weight control, and smoking cessation	Weiss, Jerry	Reviews the book, Hypnotically Enhanced Treatment for Addictions: Alcohol Abuse, Drug Abuse, Gambling, Weight Control, and Smoking Cessation by J. Tramontana (see record [rid]2009-16115-000[/rid]). As the title infers, the book describes treatment procedures in depth for a number of addictions. This is in contrast to books and workshops that tend to focus on only one addiction, usually smoking or…	2010	10//	American Journal of Clinical Hypnosis	53	2	139-141	2011-29003-013	10.1080/00029157.2010.10404339	2011-29003-013	#196	Weiss 2010
Behavioural profiling of problem gamblers: A summary and review	Delfabbro, Paul; King, Daniel Luke; Griffiths, Mark	In many countries, there is increasing interest in early intervention strategies to assist people who are experiencing gambling-related problems. Central to these discussions is whether it is possible to identify problem gambling and/or risky behaviour in situ before gamblers formally seek assistance. This paper provides a review and critique of the small amount of published literature relating s…	2012	12//	International Gambling Studies	12	3	349-366	2012-28639-006	10.1080/14459795.2012.678274	2012-28639-006	#197	Delfabbro 2012
Review of A cognitive behavioural therapy programme for problem gambling: Therapist manual	Walls, Melanie	Reviews the book, A Cognitive Behavioural Therapy Programme for Problem Gambling: Therapist Manual by Namrata Raylu and Tian Po Oei (see record [rid]2010-10304-000[/rid]). This book is a CBT treatment manual for problem gambling. The manual is designed to be used by a range of mental health professionals with some knowledge of Cognitive Behavioral Therapy (CBT) and has been logically structured w…	2012	07//	Behavioural and Cognitive Psychotherapy	40	4	504-507	2012-15690-012	10.1017/S1352465812000380	2012-15690-012	#201	Walls 2012
Serotonin and dopamine play complementary roles in gambling to recover losses	Campbell-Meiklejohn, Daniel; Wakeley, Judi; Herbert, Vanessa; Cook, Jennifer; Scollo, Paolo; Ray, Manaan Kar; Selvaraj, Sudhakar; Passingham, Richard E.; Cowen, Phillip; Rogers, Robert D.	Continued gambling to recover losses‚Äî'loss chasing'‚Äîis a prominent feature of social and pathological gambling. However, little is known about the neuromodulators that influence this behavior. In three separate experiments, we investigated the role of serotonin activity, D‚ÇÇ/D‚ÇÉ receptor activity, and beta-adrenoceptor activity on the loss chasing of age and IQ-matched healthy adults random…	2011	01//	Neuropsychopharmacology	36	2	402-410	2011-08809-003	10.1038/npp.2010.170	2011-08809-003	#202	Campbell-Meiklejohn 2011
Book review of Clinical topics in addiction: Updates from advances in psychiatric treatment	Woody, George E.	Reviews the book, Clinical topics in addiction: Updates from advances in psychiatric treatment by Ed Day (2007). This book, written by clinicians and researchers in the United Kingdom and edited by Dr. Day, Senior Lecturer in Addiction Psychiatry at the University of Birmingham, consists of 22 chapters, each touching on a different area relevant to the practice of addiction medicine. The scope of…	2008	05//	The American Journal of Psychiatry	165	5	655-656	2008-06006-034	10.1176/appi.ajp.2008.08010004	2008-06006-034	#203	Woody 2008
Effectiveness of community-based treatment for problem gambling: A quasi-experimental evaluation of cognitive-behavioral vs twelve-step therapy	Toneatto, Tony; Dragonetti, Rosa	With the increasing availability of gambling throughout North America, there is interest in developing more effective treatments. This study compares the effectiveness of two brief outpatient treatments for problem gambling: eight sessions of Cognitive-Behavioral Therapy (n = 65) and eight sessions of a twelve-step treatment-oriented approach based on the first five steps of Gamblers Anonymous (n…	2008		The American Journal on Addictions	17	4	298-303	2008-09537-007	10.1080/10550490802138830	2008-09537-007	#204	Toneatto 2008	Christopher Seel (2023-01-24 00:13:52)(Screen): Is ref to NA enough to exclude?;
Pathological gambling in treatment-seeking alcoholics: A national survey in France	Nalpas, Bertrand; Yguel, Jacques; Fleury, Beno√Æt; Martin, Sandrine; Jarraud, Delphine; Craplet, Michel	Aims: To estimate the prevalence of pathological gambling (pG) in people addicted to alcohol and drugs, particularly those with alcohol use disorders (AUDs), including new forms of gambling such as video and on-line games; and to update the sociodemographic profile of people suffering from both AUD and pG. Method: A cross-sectional survey was conducted in 1 week of 2009 in 55 French addiction tre…	2011		Alcohol and Alcoholism	46	2	156-160	2011-06689-010	10.1093/alcalc/agq099	2011-06689-010	#205	Nalpas 2011
Comorbid mood and adjustment disorders among pathological gamblers seeking treatment in Hong Kong	Shek, D. T. L.; Chan, E. M. L.; Wong, R. H. Y.	Research findings on comorbidity and pathological gambling are non‚Äìexistent in Chinese communities. The objectives of this study were to: (a) determine the prevalence of comorbid mood and adjustment disorders among pathological gamblers seeking treatment in Hong Kong; (b) compare demographic profiles and clinical features in pathological gamblers with and without comorbid mood and adjustment di…	2012	12//	International Gambling Studies	12	3	387-404	2012-28639-008	10.1080/14459795.2012.689000	2012-28639-008	#206	Shek 2012
Gambling in Australia: Experiences, problems, research and policy	Delfabbro, Paul; King, Daniel	Aims: The aim of this paper is to provide a critical overview of the development and current status of gambling in Australia. Methods: The paper examines the history and current status of gambling in Australia with a particular focus on the prevalence of problem gambling in the community and developments in policy and treatment services. Results: The paper highlights the contradictory role of Sta…	2012	09//	Addiction	107	9	1556-1561	2012-21050-010	10.1111/j.1360-0443.2012.03802.x	2012-21050-010	#207	Delfabbro 2012
Meta-analysis: Pharmacological treatment of pathological gambling	Bartley, Christine A.; Bloch, Michael H.	Background: This meta-analysis investigates the efficacy of pharmacological treatments for pathological gambling (PG). Methods: We searched for randomized, placebo-controlled trials examining pharmacotherapy of pathological gamblers. A fixed-effects model was used to calculate the standardized mean difference (SMD) of the benefit of medication (stratified by class) compared to placebo. Secondary …	2013	08//	Expert Review of Neurotherapeutics	13	8	887-894	2013-31201-004	10.1586/14737175.2013.814938	2013-31201-004	#208	Bartley 2013
The Gambler's fallacy, the therapeutic misconception, and unrealistic optimism	Swekoski, Don; Barnbaum, Deborah	Comments on the book Rethinking the Ethics of Clinical Research: Widening the Lens by Alan Wertheimer (2011). The comparison made by Wertheimer between the gambler's fallacy and the therapeutic misconception is intriguing. The gambler's fallacy parallels the therapeutic misconception in that both represent an ignorance regarding the enterprise in question. The gambler's fallacy is often understoo…	2013		IRB: Ethics & Human Research	35	2	2023-06-01	2014-03318-001		2014-03318-001	#209	Swekoski 2013
The co‚Äêoccurrence of gambling with substance use and conduct disorder among youth in the United States	Barnes, Grace M.; Welte, John W.; Hoffman, Joseph H.; Tidwell, Marie‚ÄêCecile O.	The co-occurrence of gambling with substance use and conduct disorder was examined in a representative U.S. household sample of 2,274 youth 14‚Äì21 years old. The findings show that problem gambling occurs within a problem-behavior syndrome with other substance-use behaviors and conduct disorder. Male gender, being black, and being Hispanic were found to be significant in predicting problem gambl…	2011		The American Journal on Addictions	20	2	166-173	2012-20520-011		2012-20520-011	#212	Barnes 2011
Conceptualizing and treating problem gambling as a family issue	McComb, Jennifer L.; Lee, Bonnie K.; Sprenkle, Douglas H.	Few family therapists have training in the identification, assessment, and treatment of problem gambling and its impact on couple and family relationships. The authors conceptualize problem gambling (PG) as a family issue and encourage clinicians and researchers to pay attention to the systemic antecedents and consequences of PG on family relationships. A review of the literature and clinicians e…	2009	10//	Journal of Marital and Family Therapy	35	4	415-431	2009-17778-006	10.1111/j.1752-0606.2009.00146.x	2009-17778-006	#213	McComb 2009
The gambler's fallacy, the therapeutic misconception, and unrealistic optimism	Swekoski, Don; Barnbaum, Deborah	This article presents gambler's fallacy which is often understood as a statistical misunderstanding, and in some cases evidences a misunderstanding of the nature of the gamble itself. The therapeutic misconception may similarly involve either a misunderstanding of the methodologies or a misunderstanding of the goals of research. The gambler's fallacy manifests itself as an optimistic disposition …	2012		IRB: Ethics & Human Research	34	2	2023-06-01	2013-11893-001		2013-11893-001	#214	Swekoski 2012
Impact of warning and brief intervention messages on knowledge of gambling risk, irrational beliefs and behaviour	Steenbergh, Timothy A.; Whelan, James P.; Meyers, Andrew W.; May, Ryan K.; Floyd, Kim	This analog study examined whether warning and brief intervention messages would increase gamblers' knowledge of odds, alter level of irrational beliefs, and influence gambling behaviour on a computerized roulette game. College-age participants (N = 101) were matched on level of gambling irrational beliefs and self-efficacy and then randomly assigned to receive a warning message, a warning messag…	2004	06//	International Gambling Studies	4	1	2016-03-01	2007-19101-001	10.1080/1445979042000224377	2007-19101-001	#216	Steenbergh 2004
Editorial	Kasper, Siegfried	This editorial discusses the articles in this issue of The World Journal of Biological Psychiatry. This issue covers the latest research results on the identification of genomic biomarkers in schizophrenia as well as new insights into biological underpinnings and pharmacological treatment of pathological gambling. (PsycINFO Database Record (c) 2019 APA, all rights reserved)	2013	03//	The World Journal of Biological Psychiatry	14	2		2013-08932-001		2013-08932-001	#217	Kasper 2013
Pathological gambling in Parkinson's disease: Disease related or drug related?	Calandrellat, Daniela; Antonini, Angelo	Pathological gambling and other impulse-control disorders occur in susceptible Parkinson's 1,2 disease patients during dopaminergic therapy, particularly in association with dopamine agonists. Additional factors such as age at onset play an important role, and predisposing personality traits have been identified both in treated patients, as well as in patients even before therapy is initiated. Th…	2011	06//	Expert Review of Neurotherapeutics	11	6	809-814	2011-15928-010	10.1586/ern.11.70	2011-15928-010	#218	Calandrellat 2011
Episode cessation of gambling: A numerically aided phenomenological assessment of why gamblers stop playing in a given session	Wohl, Michael J. A.; Miriam, Lyon; Donnelly, Cara L.; Young, Matthew M.; Matheson, Kimberly; Anisman, Hymie	The topic of permanent cessation of gambling behavior has received increased attention as the rates gaming (and pathology) increase with accessibility and legalization. Despite this increased attention there is a paucity of research on why people stop gambling in a given session, i.e. episodic cessation. We propose that the study of first-person experiential accounts of why gamblers stopped engag…	2008	12//	International Gambling Studies	8	3	249-263	2008-18866-002	10.1080/14459790802405855	2008-18866-002	#220	Wohl 2008
Long-term continuous clients and their needs: A New Zealand analysis	McMillan, Lynley M.; Bellringer, Maria E.; Tse, Samson; Brown, Robert; Rossen, Fiona; Adams, Peter	National New Zealand data (2002) indicate that 27% of gambling clients remain in treatment for longer than 12 months. This research retrospectively analysed data from long-term continuous, re-admitted and brief therapy clients. The data were obtained from a national database and were analysed quantitatively and qualitatively. Results indicated that relevant differences between long-term continuou…	2004	06//	International Gambling Studies	4	1	17-32	2007-19101-002	10.1080/1445979042000224386	2007-19101-002	#222	McMillan 2004
Multiple co-occurring behaviours among gamblers in treatment: Implications and assessment	Westphal, James R.; Johnson, Lera Joyce	A substantial portion of gamblers in treatment may have co-occurring mental health disorders including substance use disorders, especially alcohol dependency, personality disorders, affective disorders, anxiety disorders and impulse control disorders. Co-occurring mental health disorders affect treatment seeking, the treatment process and its outcome, quality of life and functioning in many menta…	2007	04//	International Gambling Studies	7	1	73-99	2007-19107-004	10.1080/14459790601157905	2007-19107-004	#223	Westphal 2007
The best we have: A critique of Ladouceur, Sylvain, Boutin, and Doucet's Understanding and Treating the Pathological Gambler	Weatherly, Jeffrey N.	Ladouceur, Sylvain, Boutin, and Doucet (2002) present a readable book on gambling meant for a wide audience. Their coverage includes the history of gambling, the different philosophical orientations of its research and treatment, assessment of pathological gambling, and treatment from the authors' cognitive-behavioral perspective. This book offers practical advice that can be interpreted in behav…	2004		The Behavior Analyst	27	1	119-124	2004-14574-014	10.1007/BF03392099	2004-14574-014	#225	Weatherly 2004
A review of pharmacological approaches to intervention in pathological gambling	Westphal, James R.; Jackson, Alun C.; Thomas, Shane A.; Blaszczynski, Alex	This article provides a brief overview of the development of pharmacological approaches in the treatment of problem or pathological gambling. The rationale for pharmacological approaches during those early stages of this form of intervention was based on attempts to simply block reinforcing affective 'thrill' components inherent in gambling or on clinical judgment that drew analogies between the …	2008	//	Journal of Social Work Practice in the Addictions	8	2	192-207	2008-10785-003	10.1080/15332560802156968	2008-10785-003	#227	Westphal 2008
Gambling and problem gambling among clients, and staff attitudes, in an alcohol and drug problems treatment service in the English Midlands	Orford, Jim; Boulay, Sylvie; Copello, Alex; Graves, Nina; Purser, Bob; Day, Ed	A self-completion questionnaire containing items about recent gambling and problem gambling used in the British Gambling Prevalence Survey (BGPS) was completed by 274 clients of alcohol and drug problems services in the English West Midlands. Compared to BGPS data, matched to the client sample for age and sex, clients were significantly more likely in the previous 12 months to have engaged in for…	2003	11//	International Gambling Studies	3	2	171-181	2007-19097-005	10.1080/1356347032000142270	2007-19097-005	#228	Orford 2003
Motivational interviewing versus cognitive behavioral group therapy in the treatment of problem and pathological gambling: A randomized controlled trial	Carlbring, Per; Jonsson, Jakob; Josephson, Henrik; Forsberg, Lars	Pathological gambling is a widespread problem with major implications for society and the individual. There are effective treatments, but little is known about the relative effectiveness of different treatments. The aim of this study was to test the effectiveness of motivational interviewing, cognitive behavioral group therapy, and a no-treatment control (wait-list) in the treatment of pathologic…	2010	06//	Cognitive Behaviour Therapy	39	2	92-103	2010-09468-002	10.1080/16506070903190245	2010-09468-002	#229	Carlbring 2010
Internet gaming and addiction: A reply to King & Delfabbro	Petry, Nancy M.; Rehbein, Florian; Gentile, Douglas A.; Lemmens, Jeroen S.; Rumpf, Hans‚ÄêJ√ºrgen; M√∂√üle, Thomas; Bischof, Gallus; Tao, Ran; Fung, Daniel S. S.; Borges, Guilherme; Auriacombe, Marc; Gonz√°lezIb√°√±ez, Angels; Tam, Philip; O'Brien, Charles P.	Replies to an article by Daniel L. King & Paul H. Delfabbro (see record [rid]2014-33234-017[/rid]). King & Delfabbro emphasize the importance of one particular criterion, preoccupation, and its association with excessive behavioral patterns related to gambling and gaming. We concur that the content and expression of thoughts may differ between gambling and gaming, as they do between gambling and …	2014	09//	Addiction	109	9	1567-1568	2014-33234-018	10.1111/add.12549	2014-33234-018	#230	Petry 2014
Gambling disorders	Hodgins, David C; Stea, Jonathan N; Grant, Jon E	Gambling disorders, including pathological gambling and problem gambling, have received increased attention from clinicians and researchers over the past three decades since gambling opportunities have expanded around the world. This Seminar reviews prevalence, causes and associated features, screening and diagnosis, and treatment approaches. Gambling disorders affect 0¬∑2‚Äì5¬∑3% of adults world…	2011	11/26/	The Lancet	378	9806	1874-1884	2011-27813-034	10.1016/S0140-6736(10)62185-X	2011-27813-034	#231	Hodgins 2011
Depression, cause or consequence of pathological gambling and its implications for treatment	O'Brien, Clare	Background: Availability and access to gambling, due to new licensing laws, is increasing exponentially. Practicing counselling psychologists need to be prepared to treat what is expected to be an increasing prevalence of pathological gambling (PG), and this cannot be done without the appropriate research base to expand our understanding of the condition. Content and Focus: This paper examines av…	2011	03//	Counselling Psychology Review	26	1	53-61	2011-06757-005		2011-06757-005	#232	O'Brien 2011
Untreated young gamblers with game-specific problems: Self-concept involving luck, gambling ecology and delay in seeking professional treatment	Wohl, Michael J. A.; Young, Matthew M.; Hart, Kenneth E.	We assessed whether self-perceptions of dispositional personal luck are more pronounced among young gamblers who experience trouble with types of games that contain elements of skill relative to gamblers who have trouble with games characterized by pure chance. We also examined the convergence of subjective belief in personal luck and ecology of the game on attitudes toward seeking treatment. Our…	2005	10//	Addiction Research & Theory	13	5	445-459	2005-13024-005	10.1080/16066350500168444	2005-13024-005	#233	Wohl 2005
Sociodemographic, Psychopathological and Clinical Characteristics of Pathological Slot-Machine Gamblers in Treatment: A Descriptive Study of Spanish Male Gamblers	Fern√°ndez-Alba, Ana; Labrador, Francisco J.	The purpose of this study is to describe the sociodemographic, psychopathological, and clinical characteristics of a sample of Spanish male pathological slot-machine gamblers in treatment. The sample was made up of 80 men who met the criteria of the DSM-IV for pathological gambling. The mean age was 29 years, and the mean age at which they had started slot-machine gambling was 20 years, with a me…	2005	06//	International Gambling Studies	5	1	113-122	2006-07829-008	10.1080/14459790500098051	2006-07829-008	#234	Fern√°ndez-Alba 2005
Dopamine agonists diminish value sensitivity of the orbitofrontal cortex: A trigger for pathological gambling in Parkinson's disease	van Eimeren, Thilo; Ballanger, B√©n√©dicte; Pellecchia, Giovanna; Miyasaki, Janis M.; Lang, Anthony E.; Strafella, Antonio P.	The neurobehavioral underpinnings of pathological gambling are not well understood. Insight might be gained by understanding pharmacological effects on the reward system in patients with Parkinson‚Äôs disease (PD). Treatment with dopamine agonists (DAs) has been associated with pathological gambling in PD patients. However, how DAs are involved in the development of this form of addiction is unkn…	2009	12//	Neuropsychopharmacology	34	13	2758-2766	2011-14118-016	10.1038/npp.2009.124	2011-14118-016	#235	vanEimeren 2009
Ready to Change: A scheduled telephone counselling programme for problem gambling	Rodda, Simone; Lubman, Dan	Objective: This study describes the implementation of an innovative 4‚Äì6 week cognitive behavioural therapy (CBT) programme for problem gambling, Ready to Change (RTC), delivered via telephone and workbook. Method: Participants referred into the programme during the first three years of operation had a mean age of 45 years (range 19‚Äì81 years). The majority of participants were female (56%, n=1…	2012	08//	Australasian Psychiatry	20	4	338-342	2013-12176-016	10.1177/1039856212449671	2013-12176-016	#236	Rodda 2012
Introduction	Greenfield, Shelly F.; Weiss, Roger D.	This editorial presents an introduction to this special issue of Harvard Review of Psychiatry. This special issue on addiction presents reviews on emerging topics in the treatment and course of opioid use disorders, treatment of tobacco use disorders among those with serious mental illness, treatment of co-occurring anxiety and substance use disorders, pharmacotherapy of patients with alcohol use…	2015		Harvard Review of Psychiatry	23	2	61-62	2015-18025-001	10.1097/HRP.0000000000000074	2015-18025-001	#237	Greenfield 2015
Effective strategies for treating those with the illness of pathological gambling	Denure, Bryan; Ford, Julia; Hillyard, Pam; Moore, Coleen; Scherer, Phil	Gambling and its related problems have been around for centuries. As the technology of gambling has changed, so to have the consequences facing our society. Pathological gambling is a very real problem facing all age, gender and socioeconomic groups in our society. The identification, assessment and treatment of those diagnosed with the disease of pathological gambling is a relatively new phenome…	2006	11//	Journal of Groups in Addiction & Recovery	1	2023-04-03	31-57	2013-03900-004	10.1300/J384v01n03_04	2013-03900-004	#239	Denure 2006
Personality disorders and pathological gambling: Comorbidity and treatment dropout predictors	Pelletier, Olivier; Ladouceur, Robert; Rh√©aume, Jos√©e	This study describes the personality disorders (PDs) among French-speaking Canadian gamblers seeking cognitive and behavioral treatment (CBT) in an external setting. One hundred pathological gamblers were assessed with the Structured Clinical Interview for DSM-IV Axis II (SCID-II) in four different treatment centres for problem gambling. Sixty-four per cent had at least one comorbid PD according …	2008	12//	International Gambling Studies	8	3	299-313	2008-18866-005	10.1080/14459790802405913	2008-18866-005	#240	Pelletier 2008
Reward pathways in Parkinson's disease: Clinical and theoretical implications	Torta, Diana M. E.; Castelli, Lorys	Aims: The mesolimbic and mesocortical circuits are particularly involved in reward-related behavior in humans. Because these systems may be in some way altered in Parkinson's disease (PD), it is likely that some psychiatric manifestations of PD, such as hedonistic homeostatic dysregulation and pathological gambling, as well as impulsive decision making, may be ascribed to their involvement. The a…	2008	04//	Psychiatry and Clinical Neurosciences	62	2	203-213	2008-04829-012	10.1111/j.1440-1819.2008.01756.x	2008-04829-012	#242	Torta 2008
'Bringing torn lives together again': Effects of the first Congruence Couple Therapy training application to clients in pathological gambling	Lee, Bonnie K.; Rovers, Martin	Counsellors (N = 21) receiving their first training in Congruence Couple Therapy (CCT) applied CCT to 1-2 pathological gamblers (N = 24) and their spouses conjointly at their Ontario treatment settings. Gamblers' and spouses' pre-post quantitative results indicated statistically significant reduction of gambling urges and behaviours and improvement in spousal relationship. However, contrary to hy…	2008	04//	International Gambling Studies	8	1	113-129	2008-02977-007	10.1080/14459790701878137	2008-02977-007	#243	Lee 2008
Training problem gambling counsellors in Congruence Couple Therapy: Evaluation of training outcomes	Lee, Bonnie; Rovers, Martin; MacLean, Lynne	Congruence Couple Therapy (CCT) is an integrative, humanistic, systemic model for problem gambling treatment. This study evaluates the efficacy of CCT training in imparting key concepts, skills and values of CCT to a sample of problem gambling counsellors (N = 21) from 13 Ontario problem gambling treatment programmes. CCT training comprised of a 4-day residential workshop followed by 12 weeks of …	2008	04//	International Gambling Studies	8	1	95-111	2008-02977-006	10.1080/14459790701878129	2008-02977-006	#244	Lee 2008
Brain activation patterns associated with cue reactivity and craving in abstinent problem gamblers, heavy smokers and healthy controls: An fMRI study	Goudriaan, Anna E.; de Ruiter, Michiel B.; van den Brink, Wim; Oosterlaan, Jaap; Veltman, Dick J.	Abnormal cue reactivity is a central characteristic of addiction, associated with increased activity in motivation, attention and memory related brain circuits. In this neuroimaging study, cue reactivity in problem gamblers (PRG)was compared with cue reactivity in heavy smokers (HSM) and healthy controls (HC). A functional magnetic resonance imaging event-related cue reactivity paradigm, consisti…	2010	10//	Addiction Biology	15	4	491-503	2010-21205-011	10.1111/j.1369-1600.2010.00242.x	2010-21205-011	#247	Goudriaan 2010
College students' gambling behavior: When does it become harmful?	Weinstock, Jeremiah; Whelan, James P.; Meyers, Andrew	Objective: The authors investigated behavioral indicators of pathological gambling in a college student sample. Participants and Methods: The authors administered a diagnostic interview for pathological gambling to 159 college students, who also completed a demographic questionnaire, and a self-report measure of psychological distress. Results: Consistent patterns of gambling behavior associated …	2008		Journal of American College Health	56	5	513-521	2008-17653-006	10.3200/JACH.56.5.513-522	2008-17653-006	#249	Weinstock 2008
A review of work-force development literature for the MƒÅori addiction treatment field in Aotearoa/New Zealand	Robertson, Paul J.; Haitana, Tracy N.; Pitama, Suzanne G.; Huriwai, Terry T.	MƒÅori, like Indigenous Australians and other indigenous people world-wide, are simultaneously over-represented among those presenting with addiction-related problems and under-represented within various health professions. Providing the opportunity for individuals and whanau (family I extended family) to work with ethnically matched health workers is likely to increase service accessibility and …	2006	05//	Drug and Alcohol Review	25	3	233-239	2006-09863-009	10.1080/09595230600644707	2006-09863-009	#250	Robertson 2006
A framework for reporting outcomes in problem gambling treatment research: The Banff, Alberta Consensus	Walker, Michael; Toneatto, Tony; Potenza, Marc N.; Petry, Nancy; Ladouceur, Robert; Hodgins, David C.; el-Guebaly, Nady; Echeburua, Enrique; Blaszczynski, Alex	Objective: The objective is provide a framework concerning the minimum features of reporting efficacy of treatment in the problem gambling field. Research to date has not used uniform outcome measures and it is, therefore, difficult to compare the relative efficacy of various approaches. Some studies emphasize self-reported behavioural measures such as frequency and intensity of gambling whereas …	2006	04//	Addiction	101	4	504-511	2006-04953-010	10.1111/j.1360-0443.2005.01341.x	2006-04953-010	#251	Walker 2006
Cigarette smoking is associated with increased severity of gambling problems in treatment-seeking gamblers	Petry, Nancy M.; Oncken, Cheryl	Compared gambling and psychosocial problems in treatment-seeking gamblers who smoke vs those who do not. At intake to gambling treatment programs, gamblers completed the addiction severity index (ASI) and gambling questionnaires. Subjects (Ss) were categorized into nondaily smokers (NDSs; 107 Ss) and daily smokers (DSs; 210 Ss). Differences in demographics, gambling variables and ASI composite sc…	2002	06//	Addiction	97	6	745-753	2002-04187-013	10.1046/j.1360-0443.2002.00163.x	2002-04187-013	#252	Petry 2002
Gender-related clinical and neurocognitive differences in individuals seeking treatment for pathological gambling	Grant, Jon E.; Chamberlain, Samuel R.; Schreiber, Liana R. N.; Odlaug, Brian L.	Objectives: Understanding variations in disease presentation in men and women is clinically important as differences may reflect biological and sociocultural factors and have implications for selecting appropriate prevention and treatment strategies. The aim of this study was to investigate clinical and cognitive differences in treatment-seeking people with pathological gambling as a function of …	2012	09//	Journal of Psychiatric Research	46	9	1206-1211	2012-16729-001	10.1016/j.jpsychires.2012.05.013	2012-16729-001	#253	Grant 2012
Clinical characteristics and treatment readiness of male and female problem gamblers calling a state gambling helpline	Ledgerwood, David M.; Wiedemann, Ashley A.; Moore, Joi; Arfken, Cynthia L.	Helplines for problem gamblers play a critical role in a systems approach but more information is needed on the people who call. Men and women problem gamblers differ in the consequences of their gambling, and these differences likely affect motivation to change gambling behaviors. This study examined gender differences in gambling consequences and readiness to change gambling behaviors among cal…	2012	04//	Addiction Research & Theory	20	2	162-171	2012-05601-011	10.3109/16066359.2011.588815	2012-05601-011	#254	Ledgerwood 2012
Pathological gambling and obsessive compulsive disorder among methadone maintenance treatment patients	Peles, Einat; Schreiber, Shaul; Adelson, Miriam	The aims of this study was to assess the prevalence of lifetime pathological gambling (pathological gambling) and current obsessive compulsive disorder among former heroin addicts currently in methadone maintenance treatment. A cross-sectional study of 154 patients from a methadone maintenance treatment clinic affiliated of a tertiary-referral medical center was conducted. The South Oaks Gambling…	2009	07//	Journal of Addictive Diseases	28	3	199-207	2010-12073-003	10.1080/10550880903014106	2010-12073-003	#255	Peles 2009
Comorbidity issues in the pharmacological treatment of pathological gambling: A critical review	Dell'Osso, Bernardo; Allen, Andrea; Hollander, Eric	Background: Pathological Gambling (PG) is an impulse control disorder often comorbid with other psychopathology, particularly bipolar spectrum disorders, attention deficit/hyperactivity disorder, obsessive-compulsive disorder (OCD) and substance abuse. This paper reviews the published literature on the pharmacological management of PG, highlighting how clinical and subclinical comorbid psychopath…	2005	10//	Clinical Practice and Epidemiology in Mental Health	1			2008-15746-001	10.1186/1745-0179-1-21	2008-15746-001	#256	Dell'Osso 2005
Outcome of psychological treatments of pathological gambling: A review and meta-analysis	Pallesen, St√•le; Mitsem, Morten; Kvale, Gerd; Johnsen, Bj√∏rn-Helge; Molde, Helge	Aims: To investigate the short- and long-term effect of psychological treatments of pathological gambling and factors relating to treatment outcome. Design and setting This study provides a quantitative meta-analytical review of psychotherapeutic treatments of pathological gambling. Studies were identified by computer search in the PsycINFO and Medline databases covering the period from 1966 to 2…	2005	10//	Addiction	100	10	1412-1422	2005-11766-007	10.1111/j.1360-0443.2005.01204.x	2005-11766-007	#257	Pallesen 2005
Current Trends and Future Directions in the Study of Psychosocial Treatments for Pathological Gambling	Ledgerwood, David M.; Petry, Nancy M.	Pathological gambling is a psychiatric disorder that has considerable public-health implications. Promising treatments for pathological gambling have been identified. However, most treatment research is limited by methodological problems that preclude drawing conclusions about treatment efficacy. We explore the empirical evidence for some currently practiced treatments for pathological gambling. …	2005	04//	Current Directions in Psychological Science	14	2	89-94	2005-06994-008	10.1111/j.0963-7214.2005.00341.x	2005-06994-008	#258	Ledgerwood 2005
An innovative cognitive strategy to assist problem gamblers	Coman, Gregory J.; Evans, Barry J.; Burrows, Graham D.	The clinical and research literature suggests that cognitive and behavioural therapies are particularly helpful in assisting clients overcome problem gambling behaviour. Several articles have described the efficacy of a range of cognitive interventions, especially provision of information regarding rates of return and the odds of games and the exploration of irrational beliefs and myths and misco…	2005	02//	British Journal of Guidance & Counselling	33	1	129-140	2005-04150-010	10.1080/03069880412331335867	2005-04150-010	#259	Coman 2005
Review of The handbook of addictive disorders	Helsel, Stephanie	Reviews the book, The handbook of addictive disorders: A practical guide to diagnosis and treatment edited by R. Coombs (see record [rid]2004-15710-000[/rid]). This book is a comprehensive and thoughtful text that addresses issues not normally included in addiction courses. The editor begins the introduction by reviewing the political history surrounding the definition of the term 'addiction' and…	2008	04//	Sexual Addiction & Compulsivity: The Journal of Treatment & Prevention	15	2	191-193	2008-06498-006	10.1080/10720160802050328	2008-06498-006	#260	Helsel 2008
Medications used to treat Parkinson's disease and the risk of gambling	Imamura, A.; Geda, Y. E.; Slowinski, J.; Wszolek, Z. K.; Brown, L. A.; Uitti, R. J.	Recent case-series studies indicated that a medication used to treat Parkinson's disease (PD), in particular Pramipexole, is associated with gambling. A case-series study cannot test this hypothesis; therefore, we need to design a case-control or cohort study to test the aforementioned hypothesis. Typical of a case-control design, we sampled on the dependent variable, which we defined as incident…	2008	04//	European Journal of Neurology	15	4	350-354	2008-03436-008	10.1111/j.1468-1331.2008.02081.x	2008-03436-008	#261	Imamura 2008
Review of Youth and internet addiction in China	Blaszczynski, Alex	Reviews the book, Youth and Internet Addiction in China, by Trent Bax (2014). At first glance, a book dealing with Internet addiction appears to be only tangentially relevant to gambling. On closer inspection the author raises challenges to the medical conceptual, diagnostic and philosophical foundations of behavioural addictions and the implications for their management, and, by extension, to ex…	2014	01//	International Gambling Studies	14	1	181-182	2014-08876-013	10.1080/14459795.2014.881530	2014-08876-013	#262	Blaszczynski 2014
Self-exclusion: A proposed gateway to treatment model	Blaszczynski, Alex; Ladouceur, Robert; Nower, Lia	Self-exclusion is a programme utilized by the gaming industry to limit access to gaming opportunities for problem gamblers. It is based on the following principles: (1) The gaming industry recognizes that a proportion of community members gamble excessively and have difficulty controlling gambling behaviours; (2) The gaming industry has a responsibility to provide a safe gaming environment and to…	2007	04//	International Gambling Studies	7	1	59-71	2007-19107-003	10.1080/14459790601157830	2007-19107-003	#264	Blaszczynski 2007
Commentary on Petry et al (2013): Actus Reus‚ÄîWhy it matters to pathological gambling treatment	Bowden‚ÄêJones, Henrietta	Comments on an article by Nancy M. Petry et al. (see record [rid]2013-05963-023[/rid]). Petry et al.‚Äôs paper addresses the issue of threshold for diagnosis, outlining one of the DSM-5 workgroup‚Äôs proposed changes as being the reduction in number of criteria needed for the diagnosis down to a cut-off of four, as opposed to five. Petry et al.‚Äôs results indicated that the process of identifyin…	2013	03//	Addiction	108	3	582-583	2013-05963-024	10.1111/add.12097	2013-05963-024	#267	Bowden‚ÄêJones 2013
Models for multi-site problem gambling clinical trials	Westphal, James; Abbott, Max W.	Efficacy, effectiveness and outcome studies of problem gambling treatment are limited. Systemic barriers to the development of evidence-based treatments for problem gambling include but are not limited to: low sample sizes, heterogeneous samples, lack of protocol driven treatments, single site clinical trials, lack of replication of studies by independent investigators and high rates of nonspecif…	2006	11//	International Gambling Studies	6	2	129-145	2007-19106-003	10.1080/14459790600927787	2007-19106-003	#268	Westphal 2006
Online therapy: Implications for problem gamblers and clinicians	Griffiths, Mark; Cooper, Gerry	It is clear that clinicians working in the field of problem gambling cannot afford to ignore the Internet. Psychological advice, help and treatment for gamblers are no exceptions with both counselling and psychotherapy entering the computer age. Such help comes under a variety of guises including Internet counselling, online therapy, webcounselling, cybertherapy, E-therapy, and cybercounselling (…	2003	01//	British Journal of Guidance & Counselling	31	1	113-135	2003-02954-009	10.1080/0306988031000086206	2003-02954-009	#269	Griffiths 2003
Exposure therapy for problem gambling via videoconferencing: A case report	Oakes, Jane; Battersby, Malcolm W.; Pols, Rene G.; Cromarty, Paul	This case report of a 31 year old woman who described her main problem as an uncontrollable urge to gamble on electronic gaming machines describes the application of exposure therapy (ET) by videoconferencing and the use of a clinical therapy assistant in the treatment of pathological gambling. The case study is used to demonstrate the effectiveness of this treatment with six sessions of therapy …	2008	03//	Journal of Gambling Studies	24	1	107-118	2008-01809-009	10.1007/s10899-007-9074-4	2008-01809-009	#270	Oakes 2008
Recovery from problem gambling without formal treatment	Toneatto, Tony; Cunningham, John; Hodgins, David; Adams, Michelle; Turner, Nigel; Koski-Jannes, Anja	Understanding the process by which problem gamblers recover without formal treatment may improve both formal treatments and assist those who wish to modify their gambling behavior without seeking treatment. Study 1 assessed the recovery process in problem gamblers who had recovered for at least 6 months without formal treatment from those who had recovered with the assistance of formal treatment.…	2008	04//	Addiction Research & Theory	16	2	111-120	2008-06309-002	10.1080/16066350801923638	2008-06309-002	#271	Toneatto 2008
Tobacco Use and Pathological Gambling	Grant, Jon E.; Potenza, Marc N.	Background: Evidence supports phenomenological, clinical, epidemiological and biological links between problem/ pathological gambling and tobacco use. An improved understanding of the relationship would be helpful in treating individuals with co-occurring pathological gambling and nicotine dependence. Methods: This study investigates the tobacco use behaviors of 225 adults (mean age SD = 47.3 11.…	2005		Annals of Clinical Psychiatry	17	4	237-241	2005-16476-008	10.1080/10401230500295370	2005-16476-008	#272	Grant 2005
Compulsive Sexual Behavior and Pathological Gambling	Grant, Jon E.; Steinberg, Marvin A.	Because evidence supports phenomenological, clinical, and epidemiological links between pathological gambling and addictive behaviors, understanding the relationship of compulsive sexual behavior (CSB) to pathological gambling may prove helpful in treating individuals with co-occurring addictions. This study investigates the sexual behaviors of 225 adults (mean age ¬± SD D 47.3 ¬± 11.0 years; n =…	2005		Sexual Addiction & Compulsivity: The Journal of Treatment & Prevention	12	2023-03-02	235-244	2005-11436-009	10.1080/10720160500203856	2005-11436-009	#273	Grant 2005
Why adolescent problem gamblers do not seek treatment	Ladouceur, Robert; Blaszczynski, Alexander; Pelletier, Amelie	Prevalence studies indicate that approximately 40% of adolescents participate in regular gambling with rates of problem gambling up to four times greater than that found in adult populations. However, it appears that few adolescents actually seek treatment for such problems. The purpose of this study was to explore potential reasons why adolescents fail to seek treatment for gambling problems. A …	2004	//	Journal of Child & Adolescent Substance Abuse	13	4	2023-12-01	2004-16953-001	10.1300/J029v13n04_01	2004-16953-001	#274	Ladouceur 2004
Self-Perceptions of Dispositional Luck: Relationship to DSM Gambling Symptoms, Subjective Enjoyment of Gambling and Treatment Readiness	Wohl, Michael J. A.; Young, Matthew M.; Hart, Kenneth E.	In the present study, we examined whether having a gambling disorder is related to: (a) the personality trait of perceived personal luck and (b) subjective enjoyment associated with placing bets. We also examined whether the presence or absence of disordered gambling and wagering enjoyment are related to probability of treatment entry. In 2001, we surveyed 82 young adults at the University of Win…	2007	//	Substance Use & Misuse	42	1	43-63	2007-02398-003	10.1080/10826080601094223	2007-02398-003	#275	Wohl 2007
Self-efficacy in Pathological Gambling Treatment Outcome: Development of a Gambling Abstinence Self-efficacy Scale (GASS)	Hodgins, David C.; Peden, Nicole; Makarchuk, Karyn	A 21-item measure of gambling abstinence self-efficacy (GASS) was developed. A principal component analysis of 101 pathological gamblers supported the use of a total score that showed good internal (Œ± = .93) and retest reliability (ICC (n = 35) = .86) as well as four subscales: 1) winning/external situations (6 items, Œ±. = .91); 2) negative emotions (9 items, Œ± = .87); 3) positive mood/testing…	2004	11//	International Gambling Studies	4	2	99-108	2006-07828-001	10.1080/14459790412331296947	2006-07828-001	#276	Hodgins 2004
Testing the internal consistency of the standard gamble in 'success' and 'failure' frames	Oliver, Adam	Decision making behaviour has often been shown to vary following changes in the way in which choice problems are described (or 'framed'). Moreover, a number of researchers have demonstrated that the standard gamble is prone to internal inconsistency, and loss aversion has been proposed as an explanation for this observed bias. This study attempts to alter the influence of loss aversion by framing…	2004	06//	Social Science & Medicine	58	11	2219-2229	2004-13338-011	10.1016/j.socscimed.2003.08.024	2004-13338-011	#277	Oliver 2004
Psychiatric comorbidity and gender differences of persons incarcerated for methamphetamine abuse in Taiwan	Lin, Shih-Ku; Ball, David; Hsiao, Cheng-Cheng; Chiang, Yuan-Lin; Ree, Shao-Chun; Chen, Chih-Ken	Methamphetamine (MAP) abuse has been common in Taiwan for the past decade. The purpose of the present study was to investigate MAP abuse in Taiwan, with specific attention to psychiatric comorbidity and gender differences. A total of 325 MAP abuse subjects (180 male, 145 female) from a detention center in Taipei were assessed with the Diagnostic Interview for Genetic Studies. The following were s…	2004	04//	Psychiatry and Clinical Neurosciences	58	2	206-212	2004-11683-016	10.1111/j.1440-1819.2003.01218.x	2004-11683-016	#278	Lin 2004
Betting on recovery	Matto, Holly C.	This editorial focuses on women and money addiction, with four articles that illustrate the grip that gambling addiction and compulsive buying disorder can have on women‚Äôs lives and the hope that group treatment can offer those seeking recovery. The issue‚Äôs first article reviews the history of compulsive buying and the treatments that have developed in response. The second article, provides a…	2013	01//	Journal of Groups in Addiction & Recovery	8	1	2023-02-01	2012-35171-001	10.1080/1556035X.2012.727717	2012-35171-001	#279	Matto 2013
Treatment outcomes and predictors of drop out for problem gamblers in south Australia: A cohort study	Smith, David; Harvey, Peter; Battersby, Malcolm; Pols, Rene; Oakes, Jane; Baigent, Michael	Objectives: Recent prevalence studies in Australia, the USA and Canada have estimated 1-2% of the adult population meet the diagnostic criteria for problem or pathological gambling. The Statewide Gambling Therapy Service (SGTS) provides treatment for problem gamblers in key metropolitan and rural regions in South Australia. The aims of this study were two-fold: to analyse the short and mid-term o…	2010	10//	Australian and New Zealand Journal of Psychiatry	44	10	911-920	2010-21387-007	10.3109/00048674.2010.493502	2010-21387-007	#280	Smith 2010
The Shorter PROMIS Questionnaire: Futher validation of a tool for simultaneous assessment of multiple addictive behaviours	Christo, George; Jones, Susan L.; Haylett, Samantha; Stephenson, Geoffrey M.; Lefever, Robert M. H.; Lefever, Robin	There is both a theoretical and clinical need to develop a questionnaire that assesses a range of addictive behaviours. The Shorter PROMIS Questionnaire (SPQ) is a 16-scale self-report instrument assessing the use of nicotine, recreational drugs, prescription drugs, gambling, sex, caffeine, food bingeing, food starving, exercise, shopping, work, relationships dominant and submissive, and compulsi…	2003	03//	Addictive Behaviors	28	2	225-248	2003-04996-004	10.1016/S0306-4603(01)00231-3	2003-04996-004	#281	Christo 2003
A comparative latent class analysis of endorsement profiles of DSM-IV diagnostic criteria for problem gambling among adolescents from a community and a treatment sample	Faregh, Neda; Derevensky, Jeffrey	The DSM-IV approach to gambling taxonomy is predicated upon the number of diagnostic criteria with little regard for the nature of the specific items. This study examined the variation in gambling pathology that might exist due to the specific pattern of DSM-IV criteria endorsement, these differences between genders, and in the presence of prior addictions. The likelihood of item endorsement for …	2011	08//	Addiction Research & Theory	19	4	323-333	2011-12974-004	10.3109/16066359.2011.552817	2011-12974-004	#283	Faregh 2011
A systematic review and meta-analysis of cognitive-behavioural interventions to reduce problem gambling: Hedging our bets?	Gooding, Patricia; Tarrier, Nicholas	Problem gambling is of serious public, social and clinical concern, especially so because ease of access to different types of gambling is increasing. A systematic review and meta-analysis was carried out to determine whether Cognitive-Behavioural Therapies (CBT) were effective in reducing gambling behaviour. Twenty-five studies which met the inclusion criteria were identified. Overall, there was…	2009	07//	Behaviour Research and Therapy	47	7	592-607	2009-08471-008	10.1016/j.brat.2009.04.002	2009-08471-008	#286	Gooding 2009
Internet help and therapy for addictive behavior	Griffiths, Mark	Counseling and psychotherapy have entered the computer age. Psychological advice, help and treatment for those with addictive behaviors are no exception. The paper overviews the main issues in the area and approaches the discussion acknowledging that online therapy has to be incorporated within the overall framework of the need for clinical assistance. The paper also provides brief overviews of w…	2009		Journal of Cybertherapy and Rehabilitation	2	1	43-52	2009-11993-006		2009-11993-006	#287	Griffiths 2009
Gambling: An Addictive Behavior with Health and Primary Care Implications	Potenza, Marc N.; Fiellin, David A.; Heninger, George R.; Rounsaville, Bruce J.; Mazure, Carolyn M.	Over the past several decades, and particularly during the last 10 to 15 years, there has been a rapid increase in the accessibility of legalized gambling in the United States and other parts of the world. Few studies have systematically explored the relationships between patterns of gambling and health status. Existing data support the notion that some gambling behaviors, particularly problem an…	2002	09//	Journal of General Internal Medicine	17	9	721-732	2002-04497-005	10.1046/j.1525-1497.2002.10812.x	2002-04497-005	#288	Potenza 2002
GPs and problem gambling: Can they help with identification and early intervention?	Tolchard, Barry; Thomas, Lyndall; Battersby, Malcolm	General Practitioners (GPs) are well placed to identify problem gamblers and provide early intervention. To date there is no evidence to suggest that GP's are routinely screening patients for potential gambling problems. This paper discusses the prevalence of problem gambling, the links with other health problems and ways that GPs can assist. Results from a pilot project that provided educational…	2007	12//	Journal of Gambling Studies	23	4	499-506	2008-08047-010	10.1007/s10899-007-9062-8	2008-08047-010	#289	Tolchard 2007
Treatment careers in problem gambling: Factors associated with first treatment and treatment re-entry	Jackson, Alun C.; Dowling, Nicki; Thomas, Shane A.; Holt, Tangerine A.	This study examined the utility of a treatment career perspective in relation to problem gambling. The study examined the differences between 1899 clients entering treatment for the first time (new clients) and 374 clients returning to treatment (re-presenting clients) at the problem gambling treatment services in Victoria (Australia). New and re-presenting clients were compared on a range of fac…	2008	12//	Addiction Research & Theory	16	6	618-632	2008-19270-008	10.1080/16066350802008793	2008-19270-008	#290	Jackson 2008
Pathological gambling secondary to dopaminergic therapy in Parkinson's disease	Drapier, Dominique; Drapier, Sophie; Sauleau, Paul; Derkinderen, Pascal; Damier, Philippe; Allain, Herve; V√©rin, Marc; Millet, Bruno	We describe six patients with Parkinson's disease (PD) and pathological gambling. All patients started gambling after the onset of PD and initiation or increase of treatment with dopaminergic therapy. The fact that pathological behaviour disappeared as medication was ended or decreased suggests that an elaborate behavioural manifestation could be related to dopamine tone in patients with Parkinso…	2006	11//	Psychiatry Research	144	2023-03-02	241-244	2007-02896-019	10.1016/j.psychres.2006.04.017	2007-02896-019	#291	Drapier 2006
Sex differences in the rates of recovery, treatment-seeking, and natural recovery in pathological gambling: Results from an Australian community-based twin survey	Slutske, Wendy S.; Blaszczynski, Alex; Martin, Nicholas G.	The aim of this study was to estimate the rates of recovery, treatment-seeking, and natural recovery from pathological gambling (PG) in men and women in a community-based national survey, and to examine the role of gambling problem recognition in recovery from PG. Participants were 4,764 individuals from a community-based Australian national twin registry (104 with a lifetime history of PG) who w…	2009	10//	Twin Research and Human Genetics	12	5	425-432	2009-18626-003	10.1375/twin.12.5.425	2009-18626-003	#292	Slutske 2009
Recovery in pathological gambling: An imprecise concept	Nower, Lia; Blaszczynski, Alex	Pathological gambling is classified as a disorder of impulse control, though many of its diagnostic criteria parallel those found in substance use disorders. A number of unitary and complex biopsychosocial conceptual models have been postulated to account for the multifactorial nature of gambling pathology. These models have implications for varied treatment approaches in the management of pathol…	2008	11//	Substance Use & Misuse	43	2013-12-01	1844-1864	2008-17842-010	10.1080/10826080802285810	2008-17842-010	#293	Nower 2008
Pathological gambling and delusions during treatment of Parkinson's disease: Case reports	Mayordomo, Angels; Moreno, Isabel; Lucas, Marta; Sanchez, Gines; Serrano, Javier; Mayordomo, Empar	Introduction: Pathological gambling (PG) is a psychiatric disorder characterized by loss of control of gambling with a big repercussion on personal life. Various recent studies have demonstrated the relationship between impulse control disorders (ICDs) and pharmacologic treatment for Parkinson's disease (PD). The current pathological player profile is male, a worker, in his forties and with a hig…	2008	//	Primary Care & Community Psychiatry	13	3	97-99	2008-15052-001		2008-15052-001	#294	Mayordomo 2008
Women's recovery from compulsive gambling: Formal and informal supports	Avery, Lisa; Davis, Diane R.	Although at least one third of problem gamblers are women, the majority of the scant literature available on treatment and recovery is based on male gamblers. Recent gender comparisons found significant differences between men and women who have sought help for problems associated with their gambling, which raises the possibility of different recovery processes. Using previously collected data, w…	2008	//	Journal of Social Work Practice in the Addictions	8	2	171-191	2008-10785-002	10.1080/15332560802156919	2008-10785-002	#295	Avery 2008
Hazardous gambling among women court‚Äêmandated to batterer intervention programs	Brasfield, Hope; Shorey, Ryan; Febres, Jeniimarie; Strong, David; Stuart, Gregory L.	Presents a study which aims to understand the the polymorbid relationship between hazardous gambling behaviors as an important step toward improving the effectiveness of batterer intervention programs (BIPs), so that the constellation of issues relevant for these women can be more adequately addressed, which could have substantial implications for public health and policy. Hazardous gambling was …	2011		The American Journal on Addictions	20	2	176-177	2012-20520-013		2012-20520-013	#296	Brasfield 2011
Internet gambling is common in college students and associated with poor mental health	Petry, Nancy M.; Weinstock, Jeremiah	This study evaluated prevalence of Internet gambling and its association with pathological gambling and mental health status in college students. The South Oaks Gambling Screen and General Health Questionnaire were administered to 1356 undergraduates, and 23% reported ever gambling on the Internet, with 6.3% reporting Internet gambling weekly. Almost two-thirds (61.6%) of regular Internet gambler…	2007	09//	The American Journal on Addictions	16	5	325-330	2007-14546-001	10.1080/10550490701525673	2007-14546-001	#297	Petry 2007
Schizophrenia and pathological gambling	Borras, Laurence; Huguelet, Philippe	High rates of pathological gambling are found in psychiatric populations, including those with mood or substance use disorders. The extent to which individuals with schizophrenia exhibit the symptoms of pathological gambling has not been adequately investigated. This paper examines the case of a 40-year-old schizophrenic female with a four-year history of gambling. The characteristics of possible…	2007		The American Journal on Addictions	16	4	269-271	2007-12403-003	10.1080/10550490701389765	2007-12403-003	#298	Borras 2007
Dopamine agonists and pathological gambling	Grosset, K. A.; Grosset, D. G.; MacPhee, G.; Pal, G.; Stewart, D.; Watt, A.; Davie, J.	Comments on an article 'Dopamine agonist therapy for Parkinson disease and pathological gambling' by A. Imamura, R. J. Uitti and Z. K. Wszolek (2006). The authors suggest that more advanced Parkinson's disease (PD), and combination antiparkinson therapy (levodopa plus dopamine agonist), increase the risk of developing pathological gambling behavior. This was based on six cases identified in a dat…	2007	05//	Parkinsonism & Related Disorders	13	4	259-259	2007-09982-014	10.1016/j.parkreldis.2006.08.003	2007-09982-014	#299	Grosset 2007
The color of money addiction	Roth, Jeffrey D.	In keeping with our wish to understand addictions as broadly as possible, we have a special section in this double issue on the best studied money addiction, compulsive gambling. Compulsive gambling occupies a very important niche in the history of recovery from addiction; other than codependence, which was first addressed as a disease by the spouses of alcoholics when they formed Al-Anon in the …	2006	11//	Journal of Groups in Addiction & Recovery	1	2023-04-03	2023-03-01	2013-03900-001	10.1300/J384v01n03_01	2013-03900-001	#300	Roth 2006
Suicide Ideation and Behaviour in People with Pathological Gambling Attending a Treatment Service	Battersby, Malcolm; Tolchard, Barry; Scurrah, Mark; Thomas, Lyndall	This study aimed to describe the 12-month period prevalence and risk factors for suicidal ideation and behaviour in a cohort of patients with pathological gambling attending a treatment service. Seventy-nine people with a diagnosis of pathological gambling received a mail out survey that included questions on postulated risk factors for suicidal ideation and behaviour, the modified Suicide Ideati…	2006	07//	International Journal of Mental Health and Addiction	4	3	233-246	2006-20177-006	10.1007/s11469-006-9022-z	2006-20177-006	#301	Battersby 2006
The importance of cross-cultural research in addictions	Medeiros, Gustavo Costa; Leppink, Eric; Redden, Sarah; Mariani, Mirella; Yaemi, Ana; Tavares, Hermano; Grant, Jon E.	Presents a study aims to illustrate how cross-cultural psychiatry (CCP) may contribute to the understanding of addiction, the authors assessed demographics, gambling behavior and psychiatric lifetime comorbidities in 1446 adults with gambling disorder. They were recruited in Brazil (n = 923) and in the United States (n = 523), two countries with significant sociocultural differences. The sample h…	2015	09//	Australian and New Zealand Journal of Psychiatry	49	9	851-851	2015-42679-020	10.1177/0004867415584642	2015-42679-020	#302	Medeiros 2015
Review of the First Year of an Overseas Military Gambling Treatment Program	Kennedy, Carrie H.; Cook, Jeffrey H.; Poole, Daniel R.; Brunson, Christopher L.; Jones, David E.	This study provides descriptive information and preliminary first-year outcome data on the only overseas military gambling treatment option currently available. Implemented in January 2003 within the Substance Abuse Rehabilitation Program, U.S. Naval Hospital, Okinawa, Japan, gambling treatment was developed as a specific track within the overall substance abuse program. The present study explore…	2005	08//	Military Medicine	170	8	683-687	2005-09117-002	10.7205/MILMED.170.8.683	2005-09117-002	#303	Kennedy 2005
Review of Women and problem gambling: Therapeutic insights into understanding addiction and treatment	Bowden-Jones, Henrietta	Reviews the book Women and Problem Gambling: Therapeutic Insights into Understanding Addiction and Treatment by Liz Karter (2013). The book covers primarily from a gender-specific perspective, but nevertheless give true insight into the suffering caused by the addiction when it takes over. There is enough reference in the early part of the book to the British Gambling Prevalence Survey and to the…	2013	08//	The British Journal of Psychiatry	203	2	157-157	2013-27851-020	10.1192/bjp.bp.113.131870	2013-27851-020	#305	Bowden-Jones 2013
Pathological gambling and the treatment of psychosis with aripiprazole: Case reports	Smith, Neil; Kitchenham, Nathan; Bowden-Jones, Henrietta	This paper details three case reports that suggest that pathological gambling activity may have been adversely modified following treatment for psychosis with the antipsychotic aripiprazole. These reports are discussed in the context of previous observations of the potential impact of aripiprazole on impulse control and the implications such observations could have for clinical practice and futur…	2011	08//	The British Journal of Psychiatry	199	2	158-159	2011-22432-017	10.1192/bjp.bp.110.084996	2011-22432-017	#306	Smith 2011
Pathological gambling and suicidality: An analysis of severity and lethality	Maccallum, Fiona; Blaszczynski, Alex	Pathological gambling represents a major public health issue. Risk factors for suicide such as major depression, substance abuse, marital breakdown, unemployment, financial crises, and legal difficulties are commonly found in populations of pathological gamblers. The objective of this study was to systematically investigate the nature of suicidal behavior among treatment-seeking pathological gamb…	2003		Suicide and Life-Threatening Behavior	33	1	88-98	2003-03532-013	10.1521/suli.33.1.88.22781	2003-03532-013	#307	Maccallum 2003
Review of Pathological Gambling: A Clinical Guide to Treatment	Blaszczynski, Alex	Reviews Pathological Gambling: A Clinical Guide to Treatment (see record [rid]2004-19593-000[/rid]) edited by Jon E. Grant and Marc N. Potenza. From the outset it is underscored that this book does not, as a reader may be reasonably led to infer incorrectly from its title, offer a set of therapeutic guidelines, a set of step-by-step instructions or a conceptual model for the treatment of client p…	2005	04//	Addiction	100	4	565-566	2005-04962-028	10.1111/j.1360-0443.2005.01078.x	2005-04962-028	#308	Blaszczynski 2005
Gambling behavior in adolescent substance abuse	Kaminer, Yifrah; Burleson, Joseph A.; Jadamec, Agnes	This study assessed the prevalence and correlates of gambling behavior (GB) in 97 adolescent substance abusers (aged 13-18 yrs) consecutively admitted to an outpatient treatment program. Thirty-four percent of the cohort had never gambled; 57% were classified as social/nonpathological gamblers; 8% were labeled as in transition gamblers; and only 1% met criteria for pathological gambling. A signif…	2002	09//	Substance Abuse	23	3	191-198	2002-04011-005	10.1023/A:1019860924405	2002-04011-005	#310	Kaminer 2002
A comparison of young, middle-aged, and older adult treatment-seeking pathological gamblers	Petry, Nancy M.	Evaluated gambling and psycho-social problems across age groups in treatment-seeking gamblers. 343 pathological gamblers completed the Addiction Severity Index (ASI) and gambling questionnaires. Ss were categorized by age into young (ages 18‚Äì35 yrs), middle-aged (ages 36‚Äì55 yrs), and older (aged older than 55 yrs). Differences in demographics, gambling variables, and ASI composite scores were…	2002	02//	The Gerontologist	42	1	92-99	2002-10961-007	10.1093/geront/42.1.92	2002-10961-007	#312	Petry 2002
An excellent book on gambling--with a rather modest title	Nordlund, Sturla	Reviews the book 'Gambling and Problem Gambling in Britain,' by Jim Orford, Kerry Sproston, Bob Erens, Clarissa White and Laura Mitchell. The turnover of the gambling industry has exploded in most western countries during the last decades, so also in Britain. The first two chapters of this book describe the history of gambling in Britain since the Victorian times, and with emphasis on the latest …	2004	08//	Addiction Research & Theory	12	4	403-404	2004-18304-009	10.1080/16066350410001667125	2004-18304-009	#313	Nordlund 2004
A Simple Approach to Pathological Gambling? Don't Bet On It	Schmidt, Sharon Nighorn	Pathological gambling (PG) has been viewed as an addiction as well as a disorder of impulse that becomes a compulsive behavior. At this time, the similarities and differences between those disorders are not completely understood and there are no FDA approved medications for PG. This article discusses the prevalence and symptoms of PG, as well as drug-based treatment options. However, no one drug …	2006	//	Journal of Addictions Nursing	17	4	237-238	2006-22493-004	10.1080/10884600600995515	2006-22493-004	#314	Schmidt 2006
Review of Gambling as an Addictive Behaviour: Impaired Control, Harm Minimisation, Treatment and Prevention	West, Robert	Reviews the book, Gambling as an Addictive Behaviour: Impaired Control, Harm Minimisation, Treatment and Prevention by Mark Dickerson and John O'Conor (2006). This volume fulfils the goals of the series admirably. It is wide-ranging, thought-provoking, iconoclastic and yet disciplined in its approach to the interpretation of the evidence. Some of the material in the book will be familiar to stude…	2007	03//	Addiction	102	3	492-493	2007-04438-023	10.1111/j.1360-0443.2007.01785.x	2007-04438-023	#316	West 2007
Review of Gambling as an Addictive Behaviour: Impaired Control, Harm Minimisation, Treatment and Prevention	George, Sanju	Reviews the book, Gambling as an Addictive Behaviour: Impaired Control, Harm Minimisation, Treatment and Prevention by Mark Dickerson and John O'Connor (see record [rid]2006-07635-000[/rid]). This monograph is part of the International Research Monographs in the Addictions series (the series editor is Griffith Edwards) and is authored by two experts in the field of gambling research. Although the…	2007	02//	The British Journal of Psychiatry	190	2	181-182	2007-03088-024	10.1192/bjp.bp.106.026187	2007-03088-024	#317	George 2007
Dopamine agonists and therapy compliance	Grosset, Donald	Dopamine replacement therapy in Parkinson‚Äôs disease improves motor symptoms, however some patients suffer from motor and behavioural disturbances attributable to taking doses of medication well beyond the dose required to treat their motor disabilities. Dopamine dysregulation syndrome (DDS) can be regarded as a pattern of compulsive medication use, leading to disabling motor and behavioural fea…	2008	12//	Neurological Sciences	29	Suppl5	S375-S376	2009-05942-002	10.1007/s10072-008-1050-y	2009-05942-002	#318	Grosset 2008
From the editor	Straussner, S. Lala Ashenberg	This editorial introduces the articles in the current issue. The first article reexamines findings on a group of women who responded to an online survey on compulsive gambling, building on their previous publication on this subject in this journal. The second article also looks at the issue of gambling, but from a totally different perspective--that of pharmacology. The next article addresses the…	2008	//	Journal of Social Work Practice in the Addictions	8	2	169-170	2008-10785-001	10.1080/15332560802156893	2008-10785-001	#319	Straussner 2008
Review of A cognitive behavioural therapy programme for problem gambling	Smith, Neil T.	Reviews the book, A Cognitive Behavioural Therapy Programme for Problem Gambling by Namrata Raylu and Tian Po Oei (see record [rid]2010-10304-000[/rid]). This book is a Cognitive behavioral therapy (CBT) treatment manual that has been used in a published treatment outcome trial, showing good gains at treatment end, maintained at 6-month follow-up. The manual is designed to be used by professional…	2011	03//	Addiction	106	3	682-682	2011-02618-041	10.1111/j.1360-0443.2010.03294.x	2011-02618-041	#320	Smith 2011
Review of Gambling as an addictive behaviour: Impaired control, harm minimization, treatment and prevention	Lim, Dominic	Reviews the book, Gambling as an addictive behaviour: impaired control, harm minimization, treatment and prevention by M. Dickerson and J. O'Connor (see record [rid]2006-07635-000[/rid]). The authors review the literature and present data from their own studies that provide the basis for impaired control as an important psychological construct of an addictive behaviour such as gambling. They outl…	2007	06//	Australian and New Zealand Journal of Psychiatry	41	6	558-559	2008-12702-015	10.1177/000486740704100601	2008-12702-015	#321	Lim 2007
Review of Understanding and Treating the Pathological Gambler	Clark, Luke	This book argues that a misunderstanding of the principle of chance and, more specifically, the independence of turns, lies at the core of pathological gambling. The authors elaborate on their theory with simple yet revealing behavioral experiments and promote traditional cognitive therapy as a viable treatment option. The reviewer notes that for anyone specializing in the treatment of impulsive …	2003	06//	Journal of Psychopharmacology	17	2	245-246	2003-06278-019	10.1177/0269881103017002018	2003-06278-019	#322	Clark 2003
Review of Understanding and Treating the Pathological Gambler	Griffiths, Mark	Reviews the book 'Understanding and Treating the Pathological Gambler' by Robert Ladouceur, Caroline Sylvain, Claude Boutin and Celine Doucet (2002). The book consists of eight chapters covering the history and psychology of gambling, the etiology and treatment of gambling, the assessment of the gambler, overviews of treatment approaches to gambling, relapse prevention, and a chapter on overcomin…	2003	04//	Journal of Substance Use	8	1	65-65	2005-05321-019	10.1080/14659890306282	2005-05321-019	#323	Griffiths 2003
Understanding and treating the pathological gambler: Book review	Ladouceur, R.; Sylvain, C.; Boutin, C.; Doucet, C.	Review of book: Understanding and Treating the Pathological Gambler. R. Ladouceur, C. Sylvain, C. Boutin & C. Doucet. New York: Wiley, 2002. 183 pages. ISBN 0-470-84378-0. Reviewed by Sten R√∂nnberg. (PsycINFO Database Record (c) 2019 APA, all rights reserved)	2002	//	Cognitive Behaviour Therapy	31	4	191-191	2002-11399-007		2002-11399-007	#324	Ladouceur 2002
Review of Impulse Control Disorders	Hays, Lon R.	Reviews the book, Impulse control disorders by Jon E. Grant (see record [rid]2008-00800-000[/rid]). The author discusses the DSM-IV Impulse Control Disorders including Pathological Gambling, Kleptomania, Intermittent Explosive Disorder, Trichotillomania, and Pyromania. The book is well-balanced in that it also includes developmental and psychological perspectives. One of the most helpful aspects …	2009	07//	The American Journal on Addictions	18	4	339-339	2009-07618-014	10.1080/10550490902925771	2009-07618-014	#325	Hays 2009
Review of Gambling as an addictive behavior: Impaired control, harm minimization, treatment and prevention	Wilcox, James A.	Reviews the book, Gambling as an addictive behavior: Impaired control, harm minimization, treatment and prevention by Mark Dickenson and John O'Conner (2006). This book describes theoretical mechanisms of re-enforcement for gambling behaviors. It gives interesting information about risk factors for this kind of addiction. The authors cite research on various models for this behavior and also prov…	2007	10//	Annals of Clinical Psychiatry	19	4	323-323	2007-19123-016	10.1080/10401230701613256	2007-19123-016	#326	Wilcox 2007
Lithium and topiramate association in the treatment of comorbid pathological gambling and bipolar disorder	Nicolato, Rodrigo; Romano-Silva, Marco Aurelio; Correa, Humberto; Salgado, Jo√£o Vin√≠cius; Teixeira, Antonio	Herein we describe a refractory patient with comorbid pathological gambling (PG) and bipolar disorder (BD) in whom clinical control was achieved only with the association of lithium and topiramate. A 57-year-old woman presented to the Department of Psychiatry, Federal University of Minas Gerais, Brazil, with the complaint of gambling behaviour over the last 5 years. She used to play daily, but sh…	2007	07//	Australian and New Zealand Journal of Psychiatry	41	7	628-628	2008-12060-011		2008-12060-011	#327	Nicolato 2007
Gambling disorder seeking treatment patients and tobacco use in relation to clinical profiles	Jim√©nez-Murcia, S.; Gim√©nez, M.; Granero, R.; Masuet-Aumatell, C.; Ram√≥n, J.M.; Ag√ºero, F.; Morch√≥n, S.; Moragas, L.; Baenas, I.; del Pino-Gutierrez, A.; Codina, E.; Valenciano-Mendoza, E.; Mora-Maltas, B.; Valero-Sol√≠s, S.; Etxandi, M.; Guillen-Guzm√°n, E.; Mench√≥n, J.M.; Fern√°ndez-Aranda, F.	Objectives: Tobacco smoking and gambling disorder (GD) often co-occur. However, few studies have assessed the extent to which cigarette smoking may serve to classify and/or better define GD behaviour profiles. Methods: Among a large sample of n = 3,652 consecutive treatment-seeking patients with GD (91% men). Smokers were compared to non-smokers across different sociodemographic, clinical, psycho…	2021		Addictive Behaviors	114				10.1016/j.addbeh.2020.106723		#328	Jim√©nez-Murcia 2021
Sign tracking predicts suboptimal behavior in a rodent gambling task	Swintosky, M.; Brennan, J.T.; Koziel, C.; Paulus, J.P.; Morrison, S.E.	Rationale: Reward-associated cues can promote maladaptive behavior, including risky decision-making in a gambling setting. A propensity for sign tracking over goal tracking‚Äîi.e., interaction with a reward-predictive cue rather than the site of reward‚Äîdemonstrates an individual‚Äôs tendency to transfer motivational value to a cue. However, the relationship of sign tracking to risky decision-ma…	2021		Psychopharmacology	238	9	2645-2660		10.1007/s00213-021-05887-8		#330	Swintosky 2021
Lifetime depressive and current social anxiety are associated with problematic internet use in adolescents with ADHD: a cross-sectional study	Demirta≈ü, O.O.; Alnak, A.; Co≈ükun, M.	Aim: To evaluate the relationships between problematic internet use (PIU) and psychiatric comorbid disorders and internet use habits in a clinical sample of adolescents with attention-deficit/hyperactivity disorder (ADHD). Method: This cross-sectional study included 95 adolescents with ADHD. Problematic behaviors and symptoms related to internet use were evaluated via Young‚Äôs Internet Addiction…	2021		Child and Adolescent Mental Health	26	3	220-227		10.1111/camh.12440		#331	Demirta≈ü 2021
Health utility and quality of life in pediatric liver transplant recipients	Bharij, A.; Neighbors, K.; Alonso, E.M.; Mohammad, S.	To measure HU and HRQOL in pediatric liver transplant (LT) recipients, a cross-sectional study of patient-parent dyads was conducted. Direct HU were assessed in 48 adolescents ‚â•12¬†years using SG and TTO techniques. Indirect HU were measured by Health Utility Index 2 and HUI3 for subjects ‚â•12¬†years and CHU9D for ‚â•7¬†years. Patients reported HRQOL using PedsQL‚Ñ¢ GC and PedsQL‚Ñ¢ TM. A tota…	2020		Pediatric Transplantation	24	4			10.1111/petr.13720		#332	Bharij 2020
Efficacy of a web-based self-help tool to reduce problem gambling in Switzerland: Study protocol of a two-Armed randomised controlled trial	Baumgartner, C.; Bilevicius, E.; Khazaal, Y.; Achab, S.; Schaaf, S.; Wenger, A.; Haug, S.; Keough, M.; Hodgins, D.; Schaub, M.P.	Introduction The past-year prevalence of problem gambling worldwide averages 2.3%. Switzerland exhibits a slightly lower past-year prevalence rate, of 1.1%, among adults. Only a minority of these adults attend outpatient treatment. Surveyed problem gamblers have explained that they wanted to handle the problem on their own. The option of a web-based self-help programme could potentially reach tho…	2019		BMJ Open	9	12			10.1136/bmjopen-2019-032110		#333	Baumgartner 2019
Study protocol for an online randomised controlled trial among non-treatment seeking problem gamblers: Training inhibition in online problem gambling (TRAIN-online) trial	Santiago, A.; Carr√©, A.; Miranda, R.; Lemogne, C.; Lestrat, Y.; Benyamina, A.; Perney, P.; Luquiens, A.	Introduction Development of fully internet-based programs could provide a new avenue to improve access to healthcare for problem gamblers. In this project, we aim to assess the efficacy of a web-based cognitive intervention targeting inhibitory control among problem gamblers, using a randomised controlled design. As impaired inhibitory control is involved in self-regulation difficulties in behavi…	2021		BMJ Open	11	11			10.1136/bmjopen-2021-051641		#334	Santiago 2021
Efficacy and acceptability of a second dose of ecological executive skills training for children with ADHD: a randomized controlled study and follow-up	Qian, Y.; Fan, Z.; Gao, B.; Margaret, S.; Cao, Q.; Li, F.; Yang, L.	To explore the efficacy and acceptability of a second dose of the 12-session ecological executive skills training (EEST) 1¬†year after the initial training in children with ADHD. A total of 97 children (aged 6‚Äì12) with ADHD who finished the first dose for about 1¬†year were recruited in the current study. 70 children who agreed to participate the second dose were randomized to the second dose o…	2021		European Child and Adolescent Psychiatry	30	6	921-935		10.1007/s00787-020-01571-y		#335	Qian 2021
Internet-delivered cognitive-behavioral therapy for significant others of treatment-refusing problem gamblers: A randomized wait-list controlled trial	Magnusson, K.; Nilsson, A.; Andersson, G.; Hellner, C.; Carlbring, P.	Objective: Problem gambling can cause severe harm to concerned significant others (CSOs) in the form of, for example, relationship problems, financial difficulties, and mental and physical illness. CSOs are important for their ability to support problem gamblers and motivate them to change. This study investigated the effect of an Internet-based intervention for CSOs of treatment-refusing problem…	2019		Journal of Consulting and Clinical Psychology	87	9	802-814		10.1037/ccp0000425		#337	Magnusson 2019
Developing and testing the effectiveness of a novel online integrated treatment for problem gambling and tobacco smoking: a protocol for an open-label randomized controlled trial	Bilevicius, E.; Single, A.; Baumgartner, C.; Bui, V.; Kempe, T.; Schaub, M.P.; Stewart, S.H.; MacKillop, J.; Hodgins, D.C.; Wardell, J.D.; O‚ÄôConnor, R.; Read, J.; Hadjistavropoulos, H.; Sundstrom, C.; Keough, M.T.	Background: Gambling and tobacco smoking are highly comorbid among North American adults. However, there is a paucity of treatment options that are integrated (i.e. targeting both gambling and tobacco smoking simultaneously), accessible, and evidence based. Methods: The aim of this two-arm open-label randomized controlled trial is to examine the effectiveness of an online, self-guided integrated …	2020		Trials	21	1			10.1186/s13063-020-04867-1		#338	Bilevicius 2020
Recovery capital in action: How is gender understood and employed by men and women recovering from gambling disorder?	Gavriel-Fried, B.; Vana, N.; Lev-el, N.; Weinberg-Kurnik, G.	Gender is a multidimensional construct that differentiates males and females according to its meanings in different socio-cultural contexts. Recovery capital (RC) describes the internal and external resources individuals employ and/or have access to when overcoming addictions. Negative RC refers to elements that hinder recovery. The literature on gender and RC is baffling since unlike quantitativ…	2022		Social Science and Medicine	313				10.1016/j.socscimed.2022.115401		#340	Gavriel-Fried 2022
No apparent increase in treatment uptake for gambling disorder during ten months of the covid-19 pandemic‚Äîanalysis of a regional specialized treatment unit in Sweden	H√•kansson, A.; √Ökesson, G.; Grudet, C.; Broman, N.	The COVID-19 pandemic and its impact on society has been suspected to affect gambling behaviors. Potentially, the pandemic crisis may result in increased problem gambling, for example, due to COVID-19-related psychological distress, unemployment, and financial difficulties. In ad-dition, the cancellation of sports in early parts of the crisis has been suspected to alter gambling behaviors. Policy…	2021		International Journal of Environmental Research and Public Health	18	4	2023-10-01		10.3390/ijerph18041918		#341	H√•kansson 2021
High-definition transcranial direct current stimulation of the dorsal anterior cingulate cortex modulates decision-making and executive control	Mattavelli, G.; Lo Presti, S.; Tornaghi, D.; Canessa, N.	Previous neuroimaging evidence highlights the translational implications of targeting the dorsal anterior cingulate cortex (dACC), i.e. a key node of the networks underlying conflict monitoring and decision-making, in brain stimulation treatments with clinical or rehabilitative purposes. While the optimized modelling of ‚Äúhigh-definition‚Äù current flows between multiple anode‚Äìcathode pairs mi…	2022		Brain Structure and Function	227	5	1565-1576		10.1007/s00429-022-02456-3		#343	Mattavelli 2022
Differential Response to Three Antidepressants in Patients with Major Depressive Episode Who Suffered Covid-19-Related Trauma	De Filippis, S.; Lombardozzi, G.; Matrone, M.; Amici, E.; Trovini, G.; Perrini, F.; Di Giovanni, A.; Giovanetti, V.; Kotzalidis, G.D.	Background: The Covid 19 pandemic might have impacted response to drug treatment in major depressive episode (MDE). We compared responses to three different antidepressant drugs, i.e., vortioxetine, sertraline, and trazodone, in outpatients with MDE during Major Depressive Disorder (MDD), Bipolar Disorder (BD), or schizophrenia and related psychoses (SSOPDs) during two time periods, i.e., before …	2022		Current Neuropharmacology	20	12	2393-2407		10.2174/1570159X20666220310122849		#345	DeFilippis 2022
Gaming, substance use and distress within a cohort of online gamblers	Andr√©, F.; H√•kansson, A.; Claesdotter-Knutsson, E.	Background: The fifth edition of the Diagnostic and Statistical Manual of Mental Disorders (DSM-5) included Internet Gaming Disorder (IGD) as a tentative diagnosis and inquires for additional research. The research on gaming is inconsistent regarding measurement approach and diagnostic cut-offs. Some scholars suggest the core approach, accentuating some of the diagnostic criteria to avoid patholo…	2022		Journal of Public Health Research	11	1			10.4081/jphr.2021.2434		#346	Andr√© 2022
Employment Stress and Couple Adjustment among Clients With Disorders of Gambling and Alcohol Use: Themes of Transfers in Congruence Couple Therapy	Lee, B.K.; Merali, N.-K.	Background: Individuals with problematic gambling, alcohol and substance use commonly report lower employment rates and more employment-related problems such as job loss, work conflicts and poor performance. Method: A thematic qualitative analysis was conducted to extract employment-related themes from 21 sets of addiction counselors‚Äô case notes of couple therapy sessions (average 10 sessions p…	2022		Substance Abuse: Research and Treatment	16				10.1177/11782218221080773		#347	Lee 2022
GAMBLING ADDICTION: MYTH OR REALITY? Analysing the scientific evidence on gambling disorder.	Mestre-Bach, G.; Valenciano-Mendoza, E.; Mora-Maltas, B.; Fern√°ndez-Aranda, F.; Jim√©nez-Murcia, S.	Interest in gambling disorder, formerly known as pathological gambling, has been growing in both the clinical and scientific community. The increase in empirical evidence concerning gambling disorder has permitted a better understanding of the pathology, as well as the identification of common comorbidities and the design of potential therapeutic options. The present review addresses all these is…	2022		Metode	2022	12	95-102		10.7203/metode.12.18490		#349	Mestre-Bach 2022
Personality Traits and Impulsivity Tasks Among Substance Use Disorder Patients: Their Relations and Links With Retention in Treatment	G√≥mez-Bujedo, J.; Lozano, √ì.M.; P√©rez-Moreno, P.J.; Lorca-Mar√≠n, J.A.; Fern√°ndez-Calder√≥n, F.; Diaz-Batanero, C.; Moraleda-Barreno, E.	Background: Various authors have described the elements of impulsive approach and inhibitory control in drug users. These two components have been studied in terms of personality traits, performance on tasks that measure impulsive behavior, and neurophysiology. However, few studies have analyzed the association between these constructs. Thus, the aim of the present study is to analyze the associa…	2020		Frontiers in Psychiatry	11				10.3389/fpsyt.2020.566240		#350	G√≥mez-Bujedo 2020
Couple Therapy in Substance Use and Gambling Disorders: Promoting Health System Change	Lee, B.K.; Gilbert, R.; Knighton, R.	Couple and family relationships are central in processes of substance use and gambling disorders, yet they remain inadequately researched and marginally addressed in services found in the health system. Multiple barriers exist that favour a focus on the individual due to organization structure and discourse, shortage of couple therapy training, and values and philosophy of addiction services. Thi…	2020		Contemporary Family Therapy	42	3	228-239		10.1007/s10591-020-09536-8		#353	Lee 2020
The risks of medical treatment of prolactinoma	Castinetti, F.; Albarel, F.; Amodru, V.; Cuny, T.; Dufour, H.; Graillon, T.; Morange, I.; Brue, T.	First-line treatment of prolactinoma is usually medical, based on dopamine agonists receptors, mainly cabergoline. The classical side-effects of cabergoline (low blood pressure and nausea) have been well known since it was first introduced. Other side-effects, however, are more controversial or simply less frequent, but need to be considered during monitoring. This review will focus on these side…	2021		Annales d'Endocrinologie	82	1	15-19		10.1016/j.ando.2020.12.008		#354	Castinetti 2021
Treating gambling disorder with as needed administration of intranasal naloxone: A pilot study to evaluate acceptability, feasibility and outcomes	Castr√©n, S.; M√§kel√§, N.; Haikola, J.; Salonen, A.H.; Crystal, R.; Scheinin, M.; Alho, H.	Background and aim There is growing interest in the use of medication-assisted treatments for gambling disorder (GD). Opioid receptor antagonists are hypothesised to blunt the craving associated with gambling. This study was designed to assess the feasibility of using an intranasal naloxone spray to treat GD. Design An 8-week, open-label, uncontrolled pilot study. Setting A single study site in t…	2019		BMJ Open	9	8			10.1136/bmjopen-2018-023728		#355	Castr√©n 2019
Smartphone App Delivery of a Just-In-Time Adaptive Intervention for Adult Gamblers (Gambling Habit Hacker): Protocol for a Microrandomized Trial	Rodda, S.N.; Bagot, K.L.; Merkouris, S.S.; Youssef, G.; Lubman, D.I.; Thomas, A.C.; Dowling, N.A.	Background: People with gambling problems frequently report repeated unsuccessful attempts to change their behavior. Although many behavior change techniques are available to individuals to reduce gambling harm, they can be challenging to implement or maintain. The provision of implementation support tailored for immediate, real-time, individualized circumstances may improve attempts at behavior …	2022		JMIR Research Protocols	11	7			10.2196/38919		#357	Rodda 2022
Compulsivity and impulsivity in opioid dependence	Tolomeo, S.; Davey, F.; Steele, J.D.; Baldacchino, A.	Objective: Chronic exposure to illicit opioid drugs can cause serious health and social problems. However, less is known about the differential effect of various opioid treatments, such as methadone and buprenorphine, on neurocognitive domains such as compulsivity and impulsivity, despite their relevance to the treatment of opioid dependence. Methods: A total of 186 participants were recruited wi…	2021		Drug and Alcohol Dependence	229				10.1016/j.drugalcdep.2021.109018		#358	Tolomeo 2021
Emerging experience with selected new categories in the ICD-11: complex PTSD, prolonged grief disorder, gaming disorder, and compulsive sexual behaviour disorder	Reed, G.M.; First, M.B.; Billieux, J.; Cloitre, M.; Briken, P.; Achab, S.; Brewin, C.R.; King, D.L.; Kraus, S.W.; Bryant, R.A.	Among the important changes in the ICD-11 is the addition of 21 new mental disorders. New categories are typically proposed to: a) improve the usefulness of morbidity statistics; b) facilitate recognition of a clinically important but poorly classified mental disorder in order to provide appropriate management; and c) stimulate research into more effective treatments. Given the major implications…	2022		World Psychiatry	21	2	189-213		10.1002/wps.20960		#359	Reed 2022
Gambling disorder	Potenza, M.N.; Balodis, I.M.; Derevensky, J.; Grant, J.E.; Petry, N.M.; Verdejo-Garcia, A.; Yip, S.W.	Gambling disorder is characterized by a persistent, recurrent pattern of gambling that is associated with substantial distress or impairment. The prevalence of gambling disorder has been estimated at 0.5% of the adult population in the United States, with comparable or slightly higher estimates in other countries. The aetiology of gambling disorder is complex, with implicated genetic and environm…	2019		Nature Reviews Disease Primers	5	1			10.1038/s41572-019-0099-7		#361	Potenza 2019
Does DRD2 Taq1A Mediate Aripiprazole-Induced Gambling Disorder? A Pharmacogenetic Hypothesis	Miuli, A.; Pettorruso, M.; Romanelli, E.; Stigliano, G.; Di Giuda, D.; De-Giorgio, F.; Martinotti, G.; di Giannantonio, M.	Second-generation antipsychotics (SGA) are a pharmacological class widely used in psychiatry thanks to their efficacy and good tolerability profile. One of the most used SGA is aripiprazole (ARI) because of its several formulations and safe metabolic and cardiac profile. As reported in a recent review, there are growing numbers of reports about ARI-induced gambling disorder (ARI-induced GD) which…	2020		Frontiers in Psychiatry	11				10.3389/fpsyt.2020.00275		#365	Miuli 2020
Being a gambler during the covid-19 pandemic: A study with italian patients and the effects of reduced exposition	Donati, M.A.; Cabrini, S.; Capitanucci, D.; Primi, C.; Smaniotto, R.; Avanzi, M.; Quadrelli, E.; Bielli, G.; Casini, A.; Roaro, A.	The COVID-19 pandemic, with the consequent lockdown of about 3 months, can be viewed as an experimental model to observe the impact of the depletion of environmental factors that stimulate gambling, particularly electronic gambling machines (EGMs) that were set to zero. The effects of some structural characteristics of gambling activities that increase gambling behavior were studied among disorde…	2021		International Journal of Environmental Research and Public Health	18	2	2019-01-01		10.3390/ijerph18020424		#366	Donati 2021
The role of gambling type on gambling motives, cognitive distortions, and gambling severity in gamblers recruited online	Mathieu, S.; Barrault, S.; Brunault, P.; Varescon, I.	The recent literature shows that the type of gambling practiced influences problem gambling. This study was aimed at investigating the factors associated with gambling type, including gambling severity, gambling motives, and cognitive distortions. A total of 291 regular male gamblers (229 skill gamblers and 62 mixed gamblers, i.e., those who play at least one game of chance and one skill game) we…	2020		PLoS ONE	15	2023-10-10			10.1371/journal.pone.0238978		#367	Mathieu 2020
Latent Classes for the Treatment Outcomes in Women with Gambling Disorder and Buying/Shopping Disorder	Granero, R.; Fern√°ndez-Aranda, F.; Lara-Huallipe, M.L.; G√≥mez-Pe√±a, M.; Moragas, L.; Baenas, I.; M√ºller, A.; Brand, M.; Sisquellas, C.; Jim√©nez-Murcia, S.	Background: The risk for behavioral addictions is rising among women within the general population and in clinical settings. However, few studies have assessed treatment effectiveness in females. The aim of this work was to explore latent empirical classes of women with gambling disorder (GD) and buying/shopping disorder (BSD) based on the treatment outcome, as well as to identify predictors of t…	2022		Journal of Clinical Medicine	11	13			10.3390/jcm11133917		#369	Granero 2022
Willingness to accept risk with medication in return for cure of symptoms among patients with Rome IV irritable bowel syndrome	Goodoory, V.C.; Ng, C.E.; Black, C.J.; Ford, A.C.	Background: Some drugs for irritable bowel syndrome (IBS) have serious side effects. Aims: To examine the willingness of individuals with IBS to accept risks with medication in return for symptom cure. Methods: We collected demographic, gastrointestinal symptoms, psychological health, quality of life and impact on work and daily activities data from 752 adults with Rome IV-defined IBS. We examine…	2022		Alimentary Pharmacology and Therapeutics	55	10	1311-1319		10.1111/apt.16816		#370	Goodoory 2022
Gambling disorder in the context of outpatient counselling and treatment: Background and design of a prospective German cohort study	Schwarzkopf, L.; Loy, J.K.; Braun-Michl, B.; Gr√ºne, B.; Sleczka, P.; Kraus, L.	Objective: The prospective naturalistic study ‚ÄòKatamnese-Studie‚Äô conducted between 2014 and 2019 gathers evidence on the course of gambling disorder in German routine outpatient addiction care. This study elucidates design and methodological advantages and caveats of the study. Methods: Participants of the multi-centre cohort received written questionnaires at admission and at 6-, 12-, 24- an…	2021		International Journal of Methods in Psychiatric Research	30	2			10.1002/mpr.1867		#372	Schwarzkopf 2021
Executive function, decision-making and impulsivity in undergraduates moderated cannabis users.	Costa Porfirio, J.C.; Nogueira, R.M.T.B.L.; Corr√™a Gomes, B.	Cannabis is the most commonly used illicit drug on the planet. Nevertheless, there is still no consensus regarding the effects of cannabis use on cognition, specifically on executive function (EF). However, most cannabis users are moderate users. The objective of this study was to evaluate executive functioning and its components (working memory, cognitive flexibility, and inhibitory control), de…	2020		Psychology and Neuroscience	13	4	481-492		10.1037/pne0000216		#373	CostaPorfirio 2020
The Effects of Lifestyle on COVID-19 Vaccine Hesitancy in the United States: An Analysis of Market Segmentation	Ozdenerol, E.; Seboly, J.	The aim of this study is to correlate lifestyle characteristics to COVID-19 vaccination rates at the U.S. County level and provide where and when COVID-19 vaccination impacted different households. We grouped counties by their dominant LifeMode, and the mean vaccination rates per LifeMode are calculated. A 95% confidence interval for both the mean and median vaccination rate for each LifeMode is …	2022		International Journal of Environmental Research and Public Health	19	13			10.3390/ijerph19137732		#376	Ozdenerol 2022
Gambling treatment service providers‚Äô views about contingency management: a thematic analysis	Dorey, L.; Christensen, D.R.; May, R.; Hoon, A.E.; Dymond, S.	Background: There is a need to improve retention and outcomes for treatment of problem gambling and gambling disorder. Contingency management (CM) is a behavioural intervention involving identification of target behaviours (such as attendance, abstinence, or steps towards recovery) and the provision of incentives (such as vouchers or credits towards the purchase of preferred items) contingent on …	2022		Harm Reduction Journal	19	1			10.1186/s12954-022-00600-0		#379	Dorey 2022
Suicidal behavior in treatment resistant major depressive disorder patients treated with transmagnetic stimulation(TMS) and its relationship with cognitive functions	Ozcan, S.; Gica, S.; Gulec, H.	The aim of this study is to investigate the effects of rTMS treatment on suicidal thoughts/behaviors and to determine the cognitive mechanisms underlying the effects of rTMS treatment on suicidal thoughts/behaviors in treatment-resistant depression(TRD). Thirty patients with TRD received rTMS 5 sessions per week for 4‚Äì6 weeks. Montgomery-Asberg Depression Rating Scale(MADRS), Columbia Suicide S…	2020		Psychiatry Research	286				10.1016/j.psychres.2020.112873		#380	Ozcan 2020
Impulsivity, Lack of Premeditation, and Debts in Online Gambling Disorder	L√≥pez-Torres, I.; Le√≥n-Quismondo, L.; Ib√°√±ez, A.	Background and Objectives: Gambling disorder (GD) is a recurrent and persistent problematic gambling behavior that impairs multiple areas of an individual's life. GD can persist through two modes: online or offline. This study aims to compare sociodemographic, clinical, and psychological characteristics between treatment-seeking online and offline gamblers and analyze the effect of the gambling m…	2020		Frontiers in Psychiatry	11				10.3389/fpsyt.2020.618148		#383	L√≥pez-Torres 2020
Pharmacological and Psychosocial Treatment of Adults With Gambling Disorder: A Meta-Review	Di Nicola, M.; De Crescenzo, F.; D'Al√≤, G.L.; Remondi, C.; Panaccione, I.; Moccia, L.; Molinaro, M.; Dattoli, L.; Lauriola, A.; Martinelli, S.; Giuseppin, G.; Maisto, F.; Crosta, M.L.; Di Pietro, S.; Amato, L.; Janiri, L.	BACKGROUND AND OBJECTIVES: Gambling disorder (GD) leads to impaired socioeconomical functioning and increased social costs. Although the research on GD has been rising over the years, approved treatment guidelines are currently not available. The aim of this study was to systematically review the literature on the pharmacological and psychosocial treatment of adults with GD, and to identify possi…	2020		Journal of addiction medicine	14	4	e15-e23		10.1097/ADM.0000000000000574		#384	DiNicola 2020
Is more better? A meta-analysis of dose and efficacy in face-to-face psychological treatments for problem and disordered gambling	Pfund, R.A.; Peter, S.C.; Whelan, J.P.; Meyers, A.W.; Ginley, M.K.; Relyea, G.	A growing literature supports the efficacy of cognitive-behavioral therapies, motivational interventions, and personalized feedback to treat problem and disordered gambling. However, there is currently debate as to how much treatment is necessary. Some studies indicate that attending a greater number of sessions is related to enhanced therapeutic outcomes, while other studies indicate that one se…	2020		Psychology of Addictive Behaviors	34	5	557-568		10.1037/adb0000560		#387	Pfund 2020
Transcranial Magnetic Stimulation as an Interventional Tool for Addiction	Steele, V.R.		2020		Frontiers in Neuroscience	14				10.3389/fnins.2020.592343		#389	Steele 2020
Linking brain activity during sequential gambling to impulse control in Parkinson's disease	Haagensen, B.N.; Herz, D.M.; Meder, D.; Madsen, K.H.; L√∏kkegaard, A.; Siebner, H.R.	Dopaminergic treatment may impair the ability to suppress impulsive behaviours in patients with Parkinson's disease, triggering impulse control disorders. It is unclear how dopaminergic medication affects the neural networks that contribute to withholding inappropriate actions. To address this question, we mapped task-related brain activity with whole-brain functional magnetic resonance imaging a…	2020		NeuroImage: Clinical	27				10.1016/j.nicl.2020.102330		#391	Haagensen 2020
Safety and effectiveness of long-acting injectable Aripiprazole in daily practice: A naturalistic retrospective study	Dawood, S.; Smith, J.G.; Nadeem, N.; Abbasian, C.	Background and objectives: It was postulated that Aripiprazole may cause impulse-control problems. Therefore, real-world data on the effects and side effects of Aripiprazole 400 mg depot are needed to review the utility, safety and the clinical effectiveness of Aripriprazole 400 mg depot and highlight the occurrence of adverse effects including impulsivity in a naturalistic treatment settings. Me…	2020		European Journal of Psychiatry	34	2	82-89		10.1016/j.ejpsy.2020.02.001		#393	Dawood 2020
Impulsivity moderates the effects of dopamine D2 and mixed D1‚ÄìD2 antagonists in individuals with gambling disorder	Zack, M.; Lobo, D.; Biback, C.; Fang, T.; Smart, K.; Tatone, D.; Kalia, A.; Digiacomo, D.; Kennedy, J.L.	Background: The functional role of dopamine D1 and D2 receptors in gambling disorder (GD) remains unclear. Aims: This study aimed to investigate the role of D1 activation and the moderating effects of impulsivity, a trait linked with weaker D2-mediated inhibition of dopamine release, in GD subjects. Methods: Thirty (nine female) non-comorbid GD subjects with low (LI), moderate (MI), or high impul…	2019		Journal of Psychopharmacology	33	8	1015-1029		10.1177/0269881119855972		#394	Zack 2019
Tolerability of overnight rotigotine transdermal patch combined with intrajejunal levodopa infusion at 1¬†year: a 24-h treatment option in Parkinson‚Äôs disease	Lau, Y.H.; Leta, V.; Rukavina, K.; Parry, M.; Ann Natividad, J.; Metta, V.; Chung-Faye, G.; Chaudhuri, K.R.	Background: Twenty-four-hour treatment options could provide a continuous drug delivery strategy in advanced Parkinson‚Äôs disease and can ameliorate motor and non-motor complications. Use of levodopa infusion is often limited to 12‚Äì16¬†h/day due to its cost. Adjunctive overnight rotigotine transdermal patch is a continuous drug delivery option successfully used in clinical practice coupled wit…	2022		Journal of Neural Transmission	129	7	889-894		10.1007/s00702-022-02506-4		#395	Lau 2022
Interplay between cognition and weight reduction in individuals following a Mediterranean Diet: Three-year follow-up of the PREDIMED-Plus trial	Soldevila-Domenech, N.; Forcano, L.; Vintr√≥-Alcaraz, C.; Cuenca-Royo, A.; Pint√≥, X.; Jim√©nez-Murcia, S.; Garc√≠a-Gavil√°n, J.F.; Nishi, S.K.; Babio, N.; Gomis-Gonz√°lez, M.; Corella, D.; Sorl√≠, J.V.; Fernandez-Carri√≥n, R.; Mart√≠nez-Gonz√°lez, M.√Å.; Marti, A.; Salas-Salvad√≥, J.; Casta√±er, O.; Fern√°ndez-Aranda, F.; Torre, R.D.L.	Background & aims: Some cognitive profiles might facilitate successful weight loss and its maintenance. Also, weight reductions may result in cognitive benefits. However, little work to date has examined the interactions between cognition and weight changes in the context of interventions with the Mediterranean diet (MedDiet). We studied the within-subject longitudinal relationships between cogni…	2021		Clinical Nutrition	40	9	5221-5237		10.1016/j.clnu.2021.07.020		#396	Soldevila-Domenech 2021
Ecological momentary interventions for mental health: A scoping review	Balaskas, A.; Schueller, S.M.; Cox, A.L.; Doherty, G.	Background The development of mobile computing technology has enabled the delivery of psychological interventions while people go about their everyday lives. The original visions of the potential of these ‚Äúecological momentary interventions‚Äù were presented over a decade ago, and the widespread adoption of smartphones in the intervening years has led to a variety of research studies exploring …	2021		PLoS ONE	16	2023-03-03			10.1371/journal.pone.0248152		#398	Balaskas 2021
A Pilot Trial of Cognitive Behavioral Therapy for Caregivers After Deep Brain Stimulation for Parkinson's Disease	Mosley, P.E.; Robinson, K.; Dissanayaka, N.N.; Coyne, T.; Silburn, P.; Marsh, R.; Pye, D.	Subthalamic deep brain stimulation for Parkinson's disease may not ameliorate burden among caregivers. An 8-session, manualized program of cognitive-behavioral therapy (CBT) was delivered to a pilot sample of 10 caregivers (6 females, mean age: 60, age range: 34-79). Primary outcome measures were caregiver burden (Zarit Burden Interview) and caregiver quality of life (Parkinson‚Äôs Disease Questi…	2021		Journal of Geriatric Psychiatry and Neurology	34	5	454-465		10.1177/0891988720924720		#399	Mosley 2021
Clinical Differences of mild, Moderate, and Severe Gambling Disorder in a Sample of Treatment Seeking Pathological Gamblers in Sweden	Mide, M.; Arvidson, E.; Gordh, A.S.	Introduction: Gambling disorder (GD) is classified among the addictive disorders in the DSM-5 and the severity of the diagnosis can be specified as mild, moderate and severe. It has been seen that individuals with more severe gambling problems have a higher rate of comorbid disorders and other health problems compared to individuals with a milder clinical picture. Aims: The aim of this study was …	2023		Journal of Gambling Studies					10.1007/s10899-022-10183-x		#400	Mide 2023
Effects of 5-HT2C, 5-HT1A receptor challenges and modafinil on the initiation and persistence of gambling behaviours	Humby, T.; Smith, G.E.; Small, R.; Davies, W.; Carter, J.; Bentley, C.A.; Winstanley, C.A.; Rogers, R.D.; Wilkinson, L.S.	Rationale: Problematic patterns of gambling are characterised by loss of control and persistent gambling often to recover losses. However, little is known about the mechanisms that mediate initial choices to begin gambling and then continue to gamble in the face of losing outcomes. Objectives: These experiments first assessed gambling and loss-chasing performance under different win/lose probabil…	2020		Psychopharmacology	237	6	1745-1756		10.1007/s00213-020-05496-x		#401	Humby 2020
Efficacy of an internet-based psychological intervention for problem gambling and gambling disorder: Study protocol for a randomized controlled trial	Diaz-Sanahuja, L.; Campos, D.; Mira, A.; Castilla, D.; Garc√≠a-Palacios, A.; Bret√≥n-L√≥pez, J.M.	Gambling Disorder is a prevalent non-substance use disorder, which contrasts with the low number of people requesting treatment. Information and Communication Technologies (ICT) could help to enhance the dissemination of evidence-based treatments and considerably reduce the costs. The current study seeks to assess the efficacy of an online psychological intervention for people suffering from gamb…	2021		Internet Interventions	26				10.1016/j.invent.2021.100466		#403	Diaz-Sanahuja 2021
Loot boxes use, video gaming, and gambling in adolescents: Results from a path analysis before and during COVID-19-pandemic-related lockdown in Italy	Primi, C.; Sanson, F.; Vecchiato, M.; Serra, E.; Donati, M.A.	Loot Boxes (LBs), i.e., virtual items embedded within video games with numerous features reminiscent of gambling, are increasingly widespread among adolescents. LB use is associated with problem gambling in youth, but few studies have been conducted on the association between LB use and gambling behavior considering adolescents. Thus, the mechanisms underlying this relationship are not clear. As …	2022		Frontiers in Psychology	13				10.3389/fpsyg.2022.1009129		#404	Primi 2022
How Theoretical Models Can Inspire Advances in Research and Clinical Practice: The Example of Behavioral Addictions	Brand, M.; Potenza, M.N.		2021		Sucht	67	4	187-194		10.1024/0939-5911/a000721		#405	Brand 2021
Gambling problems, risk factors, community knowledge, and impact in a US Lao immigrant and refugee community sample	King, S.M.; Wasberg, S.M.H.; Wollmuth, A.K.	Objectives: The objectives of this study were to examine gambling-related problems, risk factors, help-seeking attitudes, community perceptions, and correlates of problem gambling in a Lao sample of Southeast Asian refugees and immigrants and to discuss cultural implications for the treatment and prevention of gambling problems in Southeast Asian refugee and immigrant populations. Study design: T…	2020		Public Health	184		17-21		10.1016/j.puhe.2020.03.019		#406	King 2020
Health utility of rhinectomy, surgical nasal reconstruction, and prosthetic rehabilitation	Faris, C.; Heiser, A.; Quatela, O.; Jackson, M.; Tessler, O.; Jowett, N.; Lee, L.N.	Objectives: Advanced nasal malignancies may require rhinectomy, which can have profound psychosocial impacts. Rhinectomy defects can be rehabilitated through surgery or prosthetics. We seek to understand the health utility of the rhinectomy defect, surgical, and prosthetic reconstruction, which have not been previously studied. Study Design: Prospective clinical study. Methods: Adult na√Øve obser…	2020		Laryngoscope	130	7	1674-1679		10.1002/lary.28480		#407	Faris 2020
Noradrenergic contributions to cue-driven risk-taking and impulsivity	Chernoff, C.S.; Hynes, T.J.; Winstanley, C.A.	Rationale: The flashing lights and sounds of modern casinos are alluring and may contribute to the addictive nature of gambling. Such cues can have a profound impact on the noradrenaline (NA) system, which could therefore be a viable therapeutic target for gambling disorder (GD). While there is substantial evidence to support the involvement of NA in the impulsive symptoms of GD, its function in …	2021		Psychopharmacology	238	7	1765-1779		10.1007/s00213-021-05806-x		#408	Chernoff 2021
Betting on CPR: A modern version of Pascal's Wager	Harari, D.Y.; MacAuley, R.C.	Many patients believe that cardiopulmonary resuscitation (CPR) is more likely to be successful than it really is in clinical practice. Even when working with accurate information, some nevertheless remain resolute in demanding maximal treatment. They maintain that even if survival after cardiac arrest with CPR is extremely low, the fact remains that it is still greater than the probability of sur…	2020		Journal of Medical Ethics	46	2	110-113		10.1136/medethics-2019-105558		#409	Harari 2020
Preventing problematic internet use during the COVID-19 pandemic: Consensus guidance	Kir√°ly, O.; Potenza, M.N.; Stein, D.J.; King, D.L.; Hodgins, D.C.; Saunders, J.B.; Griffiths, M.D.; Gjoneska, B.; Billieux, J.; Brand, M.; Abbott, M.W.; Chamberlain, S.R.; Corazza, O.; Burkauskas, J.; Sales, C.M.D.; Montag, C.; Lochner, C.; Gr√ºnblatt, E.; Wegmann, E.; Martinotti, G.; Lee, H.K.; Rumpf, H.-J.; Castro-Calvo, J.; Rahimi-Movaghar, A.; Higuchi, S.; Menchon, J.M.; Zohar, J.; Pellegrin…	As a response to the COVID-19 pandemic, many governments have introduced steps such as spatial distancing and ‚Äústaying at home‚Äù to curb its spread and impact. The fear resulting from the disease, the ‚Äòlockdown‚Äô situation, high levels of uncertainty regarding the future, and financial insecurity raise the level of stress, anxiety, and depression experienced by people all around the world. …	2020		Comprehensive Psychiatry	100				10.1016/j.comppsych.2020.152180		#410	Kir√°ly 2020
Do You Gamble? Gambling Behavior, Problem Symptoms, and Self-Awareness among Social Workers and Other Mental Health Providers	Nower, L.; Anthony, W.L.; Stanmyre, J.F.; Behan, D.	Purpose: To explore the personal gambling behavior and problem symptoms of social workers and other mental health providers to gauge their level of self-awareness, an important prerequisite to identifying and assisting clients who gamble. Method: A survey was conducted with a convenience sample of 2,317 social workers and other mental health providers. Results: Bivariate and regression analyses f…	2022		Journal of Evidence-Based Social Work (United States)	19	6	776-789		10.1080/26408066.2022.2113581		#411	Nower 2022
Client Views of Contingency Management in Gambling Treatment: A Thematic Analysis	Dorey, L.; McGarrigle, J.; May, R.; Hoon, A.E.; Dymond, S.	Low levels of treatment access and poor retention among those with gambling problems suggests a need to improve treatment. Contingency management (CM) is a behavioural intervention involving the identification of target behaviours and the provision of incentives when targets are met. There exists a substantial evidence base for CM increasing abstinence and attendance in substance misuse treatment…	2022		International Journal of Environmental Research and Public Health	19	24			10.3390/ijerph192417101		#413	Dorey 2022
Editorial: Transcultural aspects and cultural adaptations of psychotherapeutic treatments in the Asia Pacific-Rim Region	Alfonso, C.A.; Botbol, M.		2021		Asia-Pacific Psychiatry	13	1			10.1111/appy.12429		#414	Alfonso 2021
Patients‚Äô and professionals‚Äô beliefs about the impact of social stigmatization on treatment of gambling-related disorders	DƒÖbrowska, K.; Wieczorek, ≈Å.	Objectives. Studies carried out so far have shown that negative stereotypes concerning people with gambling disorders and, in particular, the belief that these people bear personal responsibility for their illness, can significantly contribute to the stigmatization of these people. Shame and fear of stigmatization significantly hinder the decision to start treatment. This study investigates the b…	2021		Psychiatria Polska	55	1	181-196		10.12740/PP/112402		#415	DƒÖbrowska 2021
Effects of non-invasive brain stimulation in children and young people with psychiatric disorders: a protocol for a systematic review	Lewis, Y.D.; Gallop, L.; Campbell, I.C.; Schmidt, U.	Background: Most psychiatric disorders have their onset in childhood or adolescence, and if not fully treated have the potential for causing life-long psycho-social and physical sequelae. Effective psychotherapeutic and medication treatments exist, but a significant proportion of children and young people do not make a full recovery. Thus, novel, safe, brain-based alternatives or adjuncts to conv…	2021		Systematic Reviews	10	1			10.1186/s13643-021-01627-3		#417	Lewis 2021
Depression and Impulsivity Self-Assessment Tools to Identify Dopamine Agonist Side Effects in Patients With Pituitary Adenomas	Hinojosa-Amaya, J.M.; Johnson, N.; Gonz√°lez-Torres, C.; Varlamov, E.V.; Yedinak, C.G.; McCartney, S.; Fleseriu, M.	Background: Dopamine agonists (DA) are the first line therapy for prolactinoma and symptomatic hyperprolactinemia; use as an adjuvant treatment for acromegaly and Cushing's disease is rare. Some patients develop de novo psychiatric symptoms or have exacerbation of pre-existing conditions during DA therapy. A practical, clinically sensitive depression and impulse control disorders (ICD; particular…	2020		Frontiers in Endocrinology	11				10.3389/fendo.2020.579606		#419	Hinojosa-Amaya 2020
Reward-based decision-making in mesial temporal lobe epilepsy patients with unilateral hippocampal sclerosis pre- and post-surgery	Vil√†-Ball√≥, A.; De la Cruz-Puebla, M.; L√≥pez-Barroso, D.; Mir√≥, J.; Sala-Padr√≥, J.; Cucurell, D.; Falip, M.; Rodr√≠guez-Fornells, A.	Background: Correct functioning of the reward processing system is critical for optimizing decision-making as well as preventing the development of addictions and/or neuropsychiatric symptoms such as depression, apathy, and anhedonia. Consequently, patients with mesial temporal lobe epilepsy due to unilateral hippocampal sclerosis (mTLE-UHS) represent an excellent opportunity to study the brain n…	2022		NeuroImage: Clinical	36				10.1016/j.nicl.2022.103251		#420	Vil√†-Ball√≥ 2022
A bias towards natural rewards away from gambling cues in gamblers undergoing active treatment	Schmidt, C.; Gleesborg, C.; Schmidt, H.; Kvamme, T.L.; Lund, T.E.; Voon, V.; M√∏ller, A.	Background: Disorders of substance and behavioral addiction are believed to be associated with a myopic bias towards the incentive salience of addiction-related cues away from general rewards in the environment. In non-treatment seeking gambling disorder patients, neural activity to anticipation of monetary rewards is enhanced relative to erotic rewards. Here we focus on the balance between antic…	2021		Brain Research	1764				10.1016/j.brainres.2021.147479		#421	Schmidt 2021
Executive function in individuals with clinically significant weight loss via behavioral intervention	Gowey, M.A.; Neumeier, W.H.; Henry, S.; Wadley, V.G.; Phillips, J.; Hayden, K.M.; Espeland, M.A.; Coday, M.; Lewis, C.E.; Dutton, G.R.	Background: Executive function (EF) is associated with obesity development and self-management. Individuals who demonstrate or self-report poorer EF performance tend to have poorer short-term outcomes in obesity treatment. There may be distinct behavioral self-management strategies and EF domains related to initial weight loss as compared to weight loss maintenance. Objective: To characterize EF …	2021		Obesity Science and Practice	7	1	25-34		10.1002/osp4.458		#422	Gowey 2021
The Relationship Between In-Play Betting and Gambling Problems in an Australian Context of Prohibited Online In-Play Betting	Gainsbury, S.M.; Abarbanel, B.; Blaszczynski, A.	Internationally, Internet gambling is increasingly permitted under regulated licensing conditions; however, the specific products that are legal varies between jurisdictions. Online sports and race wagering are now legal in many jurisdictions, but in-play betting (also referred to as ‚Äúlive action‚Äù or ‚Äúin-the-run‚Äù betting) is often restricted. In-play betting enables bets to be placed on a…	2020		Frontiers in Psychiatry	11				10.3389/fpsyt.2020.574884		#423	Gainsbury 2020
Prevalence of problems with alcohol, marijuana and gambling among patients in a Regional Hospital in Northern Greenland: investigating the potential for brief interventions in a hospital setting	S√∏rensen, I.K.; Barfod, S.; Niclasen, B.V.; Becker, U.; Penninga, L.; Larsen, C.V.L.	Problems with alcohol, marijuana and gambling are major public health challenges in Greenland but their prevalence in a hospital setting has not been explored. Healthcare facilities play a significant role in Greenland. One important aspect is their provision of both primary and secondary healthcare services to a small and scattered population while their potential as settings for screening for p…	2020		International Journal of Circumpolar Health	79	1			10.1080/22423982.2020.1771950		#424	S√∏rensen 2020
The therapist experience of internet delivered CBT for problem gambling: Service integration considerations	Rodda, S.N.; Merkouris, S.; Lavis, T.; Smith, D.; Lubman, D.I.; Austin, D.; Harvey, P.; Battersby, M.; Dowling, N.A.	Introduction: Countries with legalized gambling offer a network of government funded face-to-face therapy, but usage of this expertise is on the decline. One way to address this issue is to recruit therapists from existing services whereby they provide guidance for the delivery of internet delivered CBT. Objective: To explore the experiences and perceptions of therapists supporting guided online …	2019		Internet Interventions	18				10.1016/j.invent.2019.100264		#425	Rodda 2019
Measuring health-related quality of life in patients treated for substance dependence: differences among instruments and methods of eliciting preferences	Rodr√≠guez-M√≠guez, E.; Casal, B.; Rivera, B.	Background: Measuring the health-related quality of life is an essential estimation in cost‚Äìutility studies. In this research, we provide new evidence about comparing utility scores‚Äìin the field of substance dependence. Although the main objective is to compare the EQ-5D-5L and SF-6D with paired gamble, evidence about the SF-6D with standard gamble is also provided. Methods: Ninety-four patie…	2021		Expert Review of Pharmacoeconomics and Outcomes Research	21	4	683-690		10.1080/14737167.2020.1804872		#426	Rodr√≠guez-M√≠guez 2021
Online 8-week cognitive therapy for problem gamblers: The moderating effects of depression symptoms and perceived financial control	Palom√§ki, J.; Heiskanen, M.; Castr√©n, S.	Background and aims: Online interventions for problem gambling are increasingly popular, but not everyone benefits from them. We describe 12 years of real-world data from an online intervention for gambling problems and aim to find out the extent to which depression, alcohol use, and sense of financial control influence the effectiveness of the program. Methods: We analyzed treatment effectivenes…	2022		Journal of Behavioral Addictions	11	1	75-87		10.1556/2006.2021.00091		#427	Palom√§ki 2022
Manaaki - a cognitive behavioral therapy mobile health app to support people experiencing gambling problems: a randomized control trial protocol	Humphrey, G.; Chu, J.; Dowling, N.; Rodda, S.; Merkouris, S.; Parag, V.; Newcombe, D.; Ho, E.; Nosa, V.; Ruwhui-Collins, R.; Whittaker, R.; Bullen, C.	Background: The low utilisation of current treatment services by people with gambling problems highlights the need to explore new modalities of delivering treatment interventions. This protocol presents the design of a pragmatic randomized control trial aimed at assessing the effectiveness and acceptability of cognitive behavioral therapy (CBT) delivered via a mobile app for people with self-repo…	2020		BMC Public Health	20	1			10.1186/s12889-020-8304-x		#429	Humphrey 2020
Gambling Disorder: contributions of the psychodynamic approach to treatment	de Oliveira, M.P.M.T.; de Castro, J.S.; Braga, E.D.O.; Raszeja, B.C.	Gambling may be a leisure activity, but overdoing it can lead to adverse consequences such as Gambling Disorder. Despite the serious damage caused by the disorder, both Gambling Disorder and its treatment strategies are little known in Brazil. This study investigates Gambling Disorder and its treatment, emphasizing the contributions of the psychodynamic approach. The paper presents the main psych…	2022		Psicologia USP	33				10.1590/0103-6564e210007		#430	deOliveira 2022
Augmenting an online self-directed intervention for gambling disorder with a single motivational interview: study protocol for a randomized controlled trial	Brazeau, B.W.; Hodgins, D.C.; Cunningham, J.A.; Bennett, K.; Bennett, A.	Background: Despite the success of gold standard cognitive-behavioral therapy for problem and disordered gambling, the majority of individuals with gambling problems do not seek or receive professional treatment. Thus, the development of less intrusive self-directed interventions has been encouraged. Bibliotherapy for problem gambling has shown promise, both alone and in combination with motivati…	2021		Trials	22	1			10.1186/s13063-021-05912-3		#431	Brazeau 2021
Investigating predictive factors of dialectical behavior therapy skills training efficacy for alcohol and concurrent substance use disorders: A machine learning study	Cavicchioli, M.; Calesella, F.; Cazzetta, S.; Mariagrazia, M.; Ogliari, A.; Maffei, C.; Vai, B.	Background: Dialectical Behavior Therapy Skills Training (DBT-ST) as stand-alone treatment has demonstrated promising outcomes for the treatment of alcohol use disorder (AUD) and concurrent substance use disorders (SUDs). However, no studies have so far empirically investigated factors that might predict efficacy of this therapeutic model. Methods: 275 treatment-seeking individuals with AUD and o…	2021		Drug and Alcohol Dependence	224				10.1016/j.drugalcdep.2021.108723		#432	Cavicchioli 2021
Ziprasidone in the treatment of bipolar disorder with comorbid obsessive-compulsive disorder and gambling disorder	Gan, Z.; Zhang, M.; Han, H.; Zhu, Q.; Li, K.		2020		Bipolar Disorders	22	4	425-428		10.1111/bdi.12917		#433	Gan 2020
Fear of missing out: A brief overview of origin, theoretical underpinnings and relationship with mental health	Gupta, M.; Sharma, A.	Fear of missing out (FoMO) is a unique term introduced in 2004 to describe a phenomenon observed on social networking sites. FoMO includes two processes; firstly, perception of missing out, followed up with a compulsive behavior to maintain these social connections. We are interested in understanding the complex construct of FoMO and its relations to the need to belong and form stable interperson…	2021		World Journal of Clinical Cases	9	19	4881-4889		10.12998/wjcc.v9.i19.4881		#434	Gupta 2021
How to Support Prison Workers‚Äô Perceived Readiness to Identify and Respond to Possible Gambling Problems: a Pilot Study from Two Finnish Prisons	Castr√©n, S.; Lind, K.; J√§rvinen-Tassopoulos, J.; Alho, H.; Salonen, A.H.	Problem gambling is known to be prevalent among prisoners. However, it is not systematically screened and often remains undetected. This pilot study explores prison workers‚Äô (N = 21) knowledge, views, and opinions about problem gambling in two Finnish prisons with a view to improving training and to developing better guidelines for identifying and responding to gambling problems. Four-fifths (8…	2021		International Journal of Mental Health and Addiction	19	2	478-493		10.1007/s11469-019-00083-4		#435	Castr√©n 2021
House-edge information yields lower subjective chances of winning than equivalent return-to-player percentages: New evidence from support forum participants	Newall, P.W.S.; Walasek, L.; Ludvig, E.A.; Rockloff, M.J.	Information messages that communicate the average cost of play are a helpful consumer protection tool in gambling. In Australia and the United Kingdom, cost of play information is typically communicated via the ‚Äò‚Äòreturn-to-player‚Äô‚Äô statistic, e.g., ‚Äò‚ÄòThis game has an average percentage payout of 90%.‚Äô‚Äô Through a sample recruited through a gambling support forum (n = 49), this pape…	2020		Journal of Gambling Issues	45		166-172		10.4309/jgi.2020.45.9		#437	Newall 2020
Clinical relevance of immersive virtual reality in the assessment and treatment of addictive disorders: A systematic review and future perspective	Langener, S.; Vandernagel, J.; van Manen, J.; Markus, W.; Dijkstra, B.; Defuentes‚Äêmerillas, L.; Klaassen, R.; Heitmann, J.; Heylen, D.; Schellekens, A.	(1) Background: Virtual reality (VR) has been investigated in a variety of psychiatric disorders, including addictive disorders (ADs); (2) Objective: This systematic review evaluates the current evidence of immersive VR (using head‚Äêmounted displays) in the clinical assessment and treatment of ADs; (3) Method: PubMed and PsycINFO were queried for publications up to November 2020; (4) Results: We…	2021		Journal of Clinical Medicine	10	16			10.3390/jcm10163658		#438	Langener 2021
Valuing preferences for treating screen detected ductal carcinoma in situ	Bromley, H.L.; Mann, G.B.; Petrie, D.; Nickson, C.; Rea, D.; Roberts, T.E.	Background: Mammographic screening reduces breast cancer mortality but may lead to the overdiagnosis and overtreatment of low-risk breast cancers. Conservative management may reduce the potential harm of overtreatment, yet little is known about the impact upon quality of life. Objectives: To quantify women's preferences for managing low-risk screen detected ductal carcinoma in situ (DCIS), includ…	2019		European Journal of Cancer	123		130-137		10.1016/j.ejca.2019.09.026		#439	Bromley 2019
Decision making of individuals with heroin addiction receiving opioid maintenance treatment compared to early abstinent users	Kriegler, J.; Wegener, S.; Richter, F.; Scherbaum, N.; Brand, M.; Wegmann, E.	Background and aims: Individuals with heroin addiction are prone to dysfunctional decision-making. They frequently choose the short-term rewarding option of drug intake despite experiencing long-term negative consequences. Opioid maintenance treatment (OMT) is the most common treatment of heroin addiction. Methods: In this study, 38 individuals in an early stage of abstinence from heroin addictio…	2019		Drug and Alcohol Dependence	205				10.1016/j.drugalcdep.2019.107593		#440	Kriegler 2019
How do people who use drugs receiving Opioid Medication Therapy perceive their treatment ? A multicentre study	Guillou Landreat, M.; Dany, A.; Challet Bouju, G.; Laforgue, E.-J.; Cholet, J.; Leboucher, J.; Hardouin, J.B.; Bodenez, P.; Grall-Bronnec, M.; Le Geay, B.; Martineau, I.; Levassor, P.; Bolo, P.; Guillet, J.-Y.; Guillery, X.; Dano, C.; Victorri Vigneau, C.; Grall Bronnec, M.	Background: The resurgence of heroin use and the misuse of pharmaceutical opioids are some of the reasons for a worldwide increase in opioid dependence. Opioid Medication Therapies (OMT) have amply demonstrated their efficacy. From a medical point of view, the main objectives of OMT concern medical and social outcomes, centred on risk reduction and the cessation of opioid use. But patient points …	2022		Harm Reduction Journal	19	1			10.1186/s12954-022-00608-6		#441	GuillouLandreat 2022
A Controlled Evaluation of a Sport-Specific Performance Optimization Program in an Athlete Diagnosed With Attention Deficit Hyperactivity Disorder and Oppositional Defiant Disorder Within the Context of COVID-19	Phrathep, D.; Donohue, B.; Kraus, S.; Paul, M.; Mercer, J.	Adolescent athletes with attention deficit hyperactivity disorder (ADHD) and oppositional defiant disorder (ODD) experience unique challenges that impact their sport performance, such as making errors due to poor concentration. The current multiple-baseline across behaviors case trial (i.e., positive assertion and negative assertion) is an evaluation of The Optimum Performance Program in Sports i…	2022		Clinical Case Studies	21	3	209-234		10.1177/15346501211048508		#443	Phrathep 2022
Emerging lessons from the commissioning and delivery of a gambling treatment service	Woodall, J.; Freeman, C.	Objectives: Gambling is a public health concern, given the multiplicity of harms for individuals, families and communities. This article reports on the commissioning and delivery of a problem gambling treatment service in a metropolitan area in England, where the concentration of problem gambling is often higher than the national average. Study design: This is a cross-sectional study, using purpo…	2021		Public Health	196		69-73		10.1016/j.puhe.2021.05.008		#444	Woodall 2021
A Within-Subject Pilot Feasibility Study of a Gambling Specific SBIRT Intervention Delivered in an Urban HIV/Primary Clinic	Heinlein, E.; Rugle, L.; Potts, W.; Welsh, C.; Himelhoch, S.	Background: Although there are few interventions available to provide screening and brief intervention targeted toward problematic gambling, Screening, Brief Intervention and Referral to Treatment (SBIRT) is an evidence-based intervention that has demonstrated effectiveness in reducing gambling behaviors. Methods: The goal of this pilot study was to evaluate the feasibility, acceptability and pre…	2022		Journal of Gambling Studies	38	2	545-558		10.1007/s10899-021-10031-4		#446	Heinlein 2022
Does Street Outreach Engage Its Intended Target Population? Clinical Experience in the Veteran‚Äôs Health Administration Homeless Service Programs	Lo, E.; Tsai, J.; Stefanovics, E.A.; Rosenheck, R.	Objective: Clinical street outreach programs serve people experiencing unsheltered homelessness, who have been shown to have greater medical and psychiatric comorbidities, and increased social and financial challenges. However, outreach programs may struggle in practice to engage the most vulnerable of these individuals. Methods: Data from the Veterans Health Administration‚Äôs (VHA‚Äôs) Homeless…	2022		Psychiatric Quarterly	93	4	1003-1016		10.1007/s11126-022-10004-9		#447	Lo 2022
A Gambling Just-In-Time Adaptive Intervention (GamblingLess: In-The-Moment): Protocol for a Microrandomized Trial	Dowling, N.A.; Merkouris, S.S.; Youssef, G.J.; Lubman, D.I.; Bagot, K.L.; Hawker, C.O.; Portogallo, H.J.; Thomas, A.C.; Rodda, S.N.	Background: The presence of discrete but fluctuating precipitants, in combination with the dynamic nature of gambling episodes, calls for the development of tailored interventions delivered in real time, such as just-in-time adaptive interventions (JITAIs). JITAIs leverage mobile and wireless technologies to address dynamically changing individual needs by providing the type and amount of support…	2022		JMIR Research Protocols	11	8			10.2196/38958		#449	Dowling 2022
Dialectical behaviour therapy skills training for the treatment of addictive behaviours among individuals with alcohol use disorder: the effect of emotion regulation and experiential avoidance	Cavicchioli, M.; Ramella, P.; Vassena, G.; Simone, G.; Prudenziati, F.; Sirtori, F.; Movalli, M.; Maffei, C.	Backgrounds: Dialectical behavior therapy skills training (DBT-ST) is an effective treatment for alcohol use disorder (AUD). AUD frequently co-occurs with other addictive behaviors. Objective: s: These secondary analyses of prior studies on the effectiveness of a 3-month DBT-ST program for AUD investigated pre- post-treatment changes in the severity of concurrent addictive behaviors. The study hy…	2020		American Journal of Drug and Alcohol Abuse	46	3	368-384		10.1080/00952990.2020.1712411		#450	Cavicchioli 2020
Setting Limits: Gambling, Science and Public Policy‚Äîsummary of results	Sulkunen, P.; Babor, T.F.; Cisneros √ñrnberg, J.; Egerer, M.; Hellman, M.; Livingstone, C.; Marionneau, V.; Nikkinen, J.; Orford, J.; Room, R.; Rossow, I.	The gambling industry has grown into a global business in the 21st century. This has created the need for a new emphasis on problem prevention. This article highlights the core themes of the book Setting Limits: Gambling, Science and Public Policy, taking a broad view of the consequences of gambling for society as a burden on health, well-being and equality. The book covers the extent of gambling…	2021		Addiction	116	1	32-40		10.1111/add.15241		#451	Sulkunen 2021
Contributions of Nicholas Martin to Gambling Disorder Research	Slutske, W.S.; Lind, P.A.	Professor Nicholas G. Martin, from QIMR Berghofer Medical Research Institute in Brisbane, Australia, is a world leader in the effort to understand the genetic architecture underlying disordered gambling. This article pays tribute to Nick and his almost two decades of gambling research, highlighting his many strengths, ranging from the use of ingenious recruitment approaches, twin study methods, g…	2020		Twin Research and Human Genetics	23	2	127-128		10.1017/thg.2020.34		#452	Slutske 2020
Towards diagnostic and therapeutic relativism in psychiatry and addiction medicine	Mendelevich, V.	This article is devoted to the analysis of the dual attitude towards patients who have a behavioural pathology, including personal, addictive, sexual and impulse disorders in psychiatry. On the one hand, these disorders are admitted as psychiatric diagnoses classified in ICD and DSM. At the same time, such patients are denied the opportunity to benefit from a patient‚Äôs lawful rights (e.g. sick …	2019		Heroin Addiction and Related Clinical Problems	21	5	2014-09-01				#454	Mendelevich 2019
Creating a Health Utility Value for Birdshot Chorioretinopathy	Sekaran, A.; Shamdas, M.; Barry, R.J.; Denniston, A.K.; Murray, P.I.	Purpose: To create a health utility value for birdshot chorioretinopathy (BCR) using Time Trade-Off (TTO) and Standard Gamble (SG) utilities. Method: Adult BCR patients completed TTO, SG, EQ-5D-5L, and NEI VFQ-25 questionnaires and underwent a detailed history and clinical examination. Results: A total of 28 BCR patients (9¬†M, 19¬†F; mean age 62¬†years, range 47‚Äì83) were included. There were 2…	2022		Ocular Immunology and Inflammation	30	1	73-80		10.1080/09273948.2020.1799034		#455	Sekaran 2022
Virtual reality as a platform for research in gambling behaviour	Dickinson, P.; Gerling, K.; Wilson, L.; Parke, A.	Research into gambling behaviour is an important aspect of mitigating the effects of problem gambling. However, the majority of existing studies are conducted in the laboratory, rather than in vivo, raising questions over the generalisability of results. Virtual reality (VR) is well established as an effective tool for exposure therapy, and has also been used in other experimental contexts: such …	2020		Computers in Human Behavior	107				10.1016/j.chb.2020.106293		#457	Dickinson 2020
Exploring the Gaps in Programming for Men and Women with a Gambling Disorder in the Correctional System in Canada	Jindani, F.; Cook, S.; Shi, J.; McAvoy, S.; Myers, C.; Matheson, F.I.; van der Maas, M.; Sanchez, S.; Ferentzy, P.; Turner, N.E.	The prevalence of problem gambling in the correctional system is about 10 times higher than in the general population, but programming for gambling problems in the correctional system is scarce. Examined barriers to treatment for problem gamblers in the correctional system, sex or gender differences, and options for program design. We conducted interviews with 16 experts who had worked with probl…	2022		International Journal of Offender Therapy and Comparative Criminology	66	13-14	1366-1386		10.1177/0306624X211013743		#459	Jindani 2022
Mindfulness-Based Relapse Prevention for the Treatment of Gambling Disorder among U.S. Military Veterans: Case Series and Feasibility	Shirk, S.D.; Muquit, L.S.; Deckro, J.; Sweeney, P.J.; Kraus, S.W.	Gambling disorder (GD) occurs at higher rates in U.S. veterans than civilians. The present case series describes the application of a manualized mindfulness treatment used with U.S. veterans seeking outpatient treatment for GD at a Department of Veterans Affairs hospital. Mindfulness-Based Relapse Prevention (MBRP) was developed to treat substance use disorders, but its core principles can be rea…	2022		Clinical Case Studies	21	1	2017-03-01		10.1177/15346501211020122		#461	Shirk 2022
Association between adult ADHD, self-report, and behavioral measures of impulsivity and treatment outcome in cocaine use disorder	Congia, P.; Mannarino, S.; Deiana, S.; Maulu, M.; Muscas, E.	A large and growing body of literature supports the association between cocaine addiction and impulsivity. The aim of the study was to test whether pretreatment screening for adult ADHD, and self-report and behavioral measures of impulsivity have prognostic utility in clinical practice with cocaine users. We enrolled a cohort of N = 86 treatment-seeking cocaine users, assisted by a public addicti…	2020		Journal of Substance Abuse Treatment	118				10.1016/j.jsat.2020.108120		#462	Congia 2020
‚ÄúShow Me the Money‚Äù: Preliminary Lessons from an Implementation of Intervention Tools at the Payment Gateway Level	Lakew, N.	Traditional approaches that seek to study Responsible Gambling (RG) mainly focus on evaluating platform-based intervention tools applied on gambling operator sites. This paper reports on the implementation, at the payment-solution level, of an intervention tool that gambling customers used to deposit their bets. The approach pre-commits customers to set a single-point spending limit on their paym…	2022		Journal of Gambling Studies	38	1	297-317		10.1007/s10899-021-10023-4		#463	Lakew 2022
Cue-Reactive Imagery Mediates the Relationships of Reward Responsiveness with Both Cue-Reactive Urge to Gamble and Positive Affect in Poker-Machine Gamblers	Dale, G.; Rock, A.J.; Clark, G.I.	Previous research has demonstrated that gambling cues (e.g., flashing lights on poker-machines) can trigger an urge to gamble in poker-machine gamblers. However, the psychological mechanisms that promote the urge to gamble remain poorly understood. The present study explored whether reward responsiveness predicted urge to gamble and positive affect, and whether cue-reactive rationality, volitiona…	2020		Journal of Gambling Studies	36	4	1045-1063		10.1007/s10899-019-09864-x		#464	Dale 2020
The impact of COVID-19 on addiction treatment in New Zealand	Rodda, S.N.; Park, J.J.; Wilkinson-Meyers, L.; King, D.L.	COVID-19 public health measures, including lockdowns, have disrupted psychological service delivery for substance use and behavioural addictions. This study aimed to examine how addictions treatment had been affected by COVID-19 related factors from the perspective of addiction and mental health service providers. Participants (n = 93) were experienced service managers and clinicians in New Zeala…	2022		Addictive Behaviors	127				10.1016/j.addbeh.2021.107230		#465	Rodda 2022
Virtual reality and psychedelics for the treatment of psychiatric disease: A systematic literature review	G√≥mez-Busto, F.J.; Ortiz, M.I.	Objective: Hallucinogenic substances or psychedelic drugs have been historically used by humans worldwide for centuries, and interest grows around them because of the therapeutic potential that they pose for mental disease. Virtual Reality (VR), has been highly developed and improved in the last decade, and it is also gaining importance due to their potential as therapeutic tools. In this article…	2020		Clinical Neuropsychiatry	17	6	365-380		10.36131/cnfioritieditore20200606		#466	G√≥mez-Busto 2020
The Effectiveness of a Motivational Interviewing Treatment for Help-Seeking Problem Gamblers in a Community Organization	Milic, J.; Lohan, A.; Petch, J.; Turner, W.; Casey, L.	Motivational Interviewing (MI) has been used as an approach to enhance readiness for change and behavior modification in a range of addiction and substance use disorders. Large meta-analyses comparing MI with non-MI interventions point to mixed conclusions about the short-term and long-term effectiveness of MI, with participant, outcome, and delivery factors being important moderators. The curren…	2022		Journal of Gambling Studies	38	2	607-626		10.1007/s10899-021-10045-y		#467	Milic 2022
Functional and dysfunctional impulsivities changes after subthalamic nucleus-deep brain stimulation in Parkinson disease	Kardous, R.; Joly, H.; Giordana, B.; Stefanini, L.; Mulliez, A.; Giordana, C.; Lemaire, J.-J.; Fontaine, D.	Objectives: We investigated changes of impulsivity after deep brain stimulation (DBS) of the subthalamic nucleus (STN) in Parkinson's disease (PD) patients, distinguishing functional from dysfunctional impulsivity and their contributing factors. Methods: Data of 33 PD patients treated by STN-DBS were studied before and 6 months after surgery: motor impairment, medication (dose and dopaminergic ag…	2021		Neurochirurgie	67	5	420-426		10.1016/j.neuchi.2021.03.013		#468	Kardous 2021
Filling the GAP: Integrating a gambling addiction program into a shelter setting for people experiencing poverty and homelessness	Matheson, F.I.; Hamilton-Wright, S.; Hahmann, T.; McLuhan, A.; Tacchini, G.; Wendaferew, A.; Dastoori, P.	The burden of harm from problem gambling weighs heavily on those experiencing poverty and homelessness, yet most problem gambling prevention and treatment services are not designed to address the complex needs and challenges of this population. To redress this service gap, a multi-service agency within a shelter setting in a large urban centre developed and implemented a population-tailored, pers…	2022		PLoS ONE	17	2023-03-03			10.1371/journal.pone.0264922		#469	Matheson 2022
A Normative Feedback Intervention on Gambling Behavior‚ÄîA Longitudinal Study of Post-Intervention Gambling Practices in At-Risk Gamblers	Berge, J.; Abrahamsson, T.; Lyckberg, A.; Franklin, K.; H√•kansson, A.	Background: In problem gambling, normative personalized feedback interventions have demonstrated promising effects. Given the widespread increase in online gambling in recent years, internet-delivered normative feedback may serve as a promising intervention. This study aimed to examine whether such an intervention, delivered by a gambling operator and aiming to help problem gamblers decrease thei…	2022		Frontiers in Psychiatry	13				10.3389/fpsyt.2022.602846		#471	Berge 2022	Christopher Seel (2023-01-24 00:06:22)(Screen): swedish;
Predictors of Strategy Engagement for the Prevention and Reduction of Gambling Harm: a Prospective Application of the Theory of Planned Behaviour	Bagot, K.L.; Cheetham, A.; Lubman, D.I.; Rodda, S.N.	Strategies such as behavioural substitution, self-monitoring, social support as well as planning and urge management can assist gamblers to limit or reduce their gambling behaviours. Not all gamblers implement strategies before, during or after gambling, even though the use of strategies is recommended by the gambling and treatment industry. Australian gamblers completed an online survey with fol…	2021		International Journal of Mental Health and Addiction	19	5	1812-1828		10.1007/s11469-020-00265-5		#473	Bagot 2021
Gambling in Rural and Remote South Australia	Gannon, E.; Delfabbro, P.; Sutherland, C.	Although most people gamble safely, national prevalence rates indicate that approximately 0.2 to 1% of the Australian population experience problems with gambling. An issue that has not been extensively researched in Australia is whether the nature of gambling, and the associated harms is consistently observed across the nation. In particular, are there are differences between metropolitan and ru…	2021		International Journal of Mental Health and Addiction	19	4	1243-1260		10.1007/s11469-020-00221-3		#474	Gannon 2021
The Norwegian remote intervention programme for problem gambling: Short- and long-term outcomes	Erevik, E.K.; Pallesen, S.; Mohn, M.; Aspeland, T.; Vedaa, √ò.; Torsheim, T.	Background and aim: Although problem gambling typically involves substantial distress, few seek face-to-face treatment. In Norway, problem gamblers can participate in a governmental supported internet- and telephone-based intervention programme. The current study aimed to evaluate the outcomes of this programme in terms of gambling behaviour, gambling-related cognitions and mental health in a one…	2020		NAD Nordic Studies on Alcohol and Drugs	37	4	365-383		10.1177/1455072520947247		#475	Erevik 2020
Quality of life and health-related utility after trans-oral surgery for head and neck cancers	Parimbelli, E.; Simon, C.; Soldati, F.; Duchoud, L.; Armas, G.L.; de Almeida, J.R.; Quaglini, S.	Purpose: The purpose of this study was to assess utility coefficients of health states following two minimally invasive surgical approaches for head and neck cancer, namely trans-oral robotic surgery and trans-oral laser microsurgery. Those utility coefficients will be later exploited in an economic evaluation study comparing the two approaches. Methods: The above cited economic evaluation will b…	2021		Health and Quality of Life Outcomes	19	1			10.1186/s12955-021-01836-3		#477	Parimbelli 2021
Adapting, updating and translating the Social Functioning Scale to assess social, recreational and independent functioning among youth with psychosis in diverse sociocultural contexts	Pawliuk, N.; Malla, A.; Mohan, G.; Taksal, A.; Pope, M.A.; Birchwood, M.; Mangala, R.; Ramachandran, P.; Loohuis, H.; Schmitz, N.; Joober, R.; Shah, J.; Rangaswamy, T.; Iyer, S.N.	Aim: To compare social, recreational and independent functioning among persons with psychosis across two geo-cultural contexts, we adapted the well-established Social Functioning Scale (SFS) and translated it into French and Tamil. We present the development and psychometric testing of this adaptation, the SFS-Early Intervention. Methods: Sixteen items were added to reflect contemporary youth act…	2022		Early Intervention in Psychiatry	16	7	812-817		10.1111/eip.13231		#478	Pawliuk 2022
Employee Perceptions of Responsible Gambling in Macao: Concepts, Indicators, and Intervention Barriers	Manian, W.; Li, X.; Zeng, Z.	Despite the importance of venue employees in identifying problem gamblers and making interventions, little is known concerning what role venue employees play in responsible gambling practices in Macao. This study examined what venues employees‚Äô perceptions of responsible gambling are, how they detect problem gamblers, and what barriers are impeding them from taking action. Semi-structured inter…	2022		Journal of Gambling Studies					10.1007/s10899-022-10114-w		#479	Manian 2022
Preventing harmful internet use-related addiction problems in Europe: A literature review and policy options	Lopez-Fernandez, O.; Kuss, D.J.	Internet use-related addiction problems are increasingly being recognized on a European scale due to international health organizations considering gaming addiction. In April 2013, the American Psychiatric Association recognized Internet Gaming Disorder in the fifth Diagnostic and Statistical Manual of Mental Disorders, and in April 2018, the World Health Organization included Gaming Disorder in …	2020		International Journal of Environmental Research and Public Health	17	11			10.3390/ijerph17113797		#480	Lopez-Fernandez 2020
Relative Deprivation and Hope: Predictors of Risk Behavior	Keshavarz, S.; Coventry, K.R.; Fleming, P.	The belief that one is in a worse situation than similar others (Relative Deprivation) has been associated with involvement in a range of maladaptive escape behaviors, including excessive risk taking. Yet not everyone scoring high on measures of relative deprivation makes maladaptive choices. We hypothesized that hope may ameliorate the negative effects of relative deprivation. In two laboratory-…	2021		Journal of Gambling Studies	37	3	817-835		10.1007/s10899-020-09989-4		#483	Keshavarz 2021
The Life Experiences of Old Women Diagnosed with a Gambling Disorder	Levinson, N.; Ayalon, L.	The goal of the current study was to describe the experiences, drawn from their life stories, of old women who suffer and have or are being treated for gambling disorder. The study was carried out through semi-structured, in-depth interviews with 15 women, aged 60 and over. Analysis of the findings revealed four narratives that described four types of women, who can be distinguished across a spec…	2021		International Journal of Mental Health and Addiction	19	2	386-403		10.1007/s11469-019-00065-6		#484	Levinson 2021
Surgery as a Viable Alternative First-Line Treatment for Prolactinoma Patients. A Systematic Review and Meta-Analysis	Zamanipoor Najafabadi, A.H.; Zandbergen, I.M.; De Vries, F.; Broersen, L.H.A.; Van Den Akker-Van Marle, M.E.; Pereira, A.M.; Peul, W.C.; Dekkers, O.M.; Van Furth, W.R.; Biermasz, N.R.	Context: The improved remission and complication rates of current transsphenoidal surgery warrant reappraisal of the position of surgery as a viable alternative to dopamine agonists in the treatment algorithm of prolactinomas. Objective: To compare clinical outcomes after dopamine agonist withdrawal and transsphenoidal surgery in prolactinoma patients. Methods: Eight databases were searched up to…	2020		Journal of Clinical Endocrinology and Metabolism	105	3			10.1210/clinem/dgz144		#485	ZamanipoorNajafabadi 2020
Exploring online problem gamblers' motivation to change	Johansen, A.B.; Helland, P.F.; Wennesland, D.K.; Henden, E.; Brendryen, H.	Background: In order to improve interventions for problem gambling, there is a need for studies that can highlight psychological factors that support the desire to reduce gambling. Objective: To explore online problem gamblers' motivation for change by studying participants' reactions to an online treatment referral website designed to motivate at-risk gamblers to seek help. Design: A qualitative…	2019		Addictive Behaviors Reports	10				10.1016/j.abrep.2019.100187		#487	Johansen 2019
Exploring gamblers‚Äô experiences of problem gambling interventions: A qualitative study	Penfold, K.L.; Ogden, J.	A variety of services are available for those who experience problems with their gambling, though understanding about the effectiveness of and mechanisms behind these interventions remains limited. Insight into how users of these interventions experience them is limited further still. This is therefore an exploratory study of 10 problem gamblers‚Äô experiences of the various interventions availab…	2022		Cogent Psychology	9	1			10.1080/23311908.2022.2138805		#488	Penfold 2022
Mesh safety in pelvic surgery: Our experience and outcome of biological mesh used in laparoscopic ventral mesh rectopexy	MacDonald, L.; Shalli, K.	BACKGROUND Laparoscopic ventral mesh rectopexy (LVMR) continues to be a popular treatment option for rectal prolapse, obstructive defecation/faecal incontinence and rectoceles. In recent years there have been concerns regarding the safety of mesh placements in the pelvis. AIM To assess the safety of the mesh and the outcome of the procedure. METHODS Eighty-six patients underwent LVMR with Permaco…	2022		World Journal of Clinical Cases	10	3	891-898		10.12998/wjcc.v10.i3.891		#490	MacDonald 2022
Differences in Emotion Regulation Considering Gender, Age, and Gambling Preferences in a Sample of Gambling Disorder Patients	Sancho, M.; de Gracia, M.; Granero, R.; Gonz√°lez-Simarro, S.; S√°nchez, I.; Fern√°ndez-Aranda, F.; Trujols, J.; Mallorqu√≠-Bagu√©, N.; Mestre-Bach, G.; del Pino-Guti√©rrez, A.; Mena-Moreno, T.; Vintr√≥-Alcaraz, C.; Steward, T.; Aymam√≠, N.; G√≥mez-Pe√±a, M.; Mench√≥n, J.M.; Jim√©nez-Murcia, S.	Introduction: Impairments in emotion regulation are understood to be a transdiagnostic risk factor of suffering from compulsive and addictive behaviors. The aim of this study was to investigate the role of emotion regulation deficits in gambling disorder and to analyze these differences taking gender, age, and gambling activity preferences into account. Methods: The sample included n = 484 patien…	2019		Frontiers in Psychiatry	10				10.3389/fpsyt.2019.00625		#493	Sancho 2019
Pathological gambling and impulsivity related to Huntington's disease	Sarafudheen, S.; Shoka, A.; Kathirgamachelvam, J.	Patients with Huntington's disease are a risk group for developing problematic gambling, which is characterised by subjects‚Äô inability to stop gambling despite financial, personal or professional problems. Predisposition to pathological gambling and other addictions involves disturbances in the same corticostriatal circuits that are affected in Huntington's disease, and displays similar disinhi…	2022		Progress in Neurology and Psychiatry	26	3	2015-12-01		10.1002/pnp.754		#494	Sarafudheen 2022
Evidence for Altered Neural Processing in Patients with Borderline Personality Disorder: A Review of Event-Related Potential Studies	Flasbeck, V.; Juckel, G.; Br√ºne, M.	Borderline personality disorder (BPD) is characterized by difficulties in emotion regulation, self-identity disturbances, self-injurious behavior, and reduced inhibitory control. Event-related potential (ERP) studies have sought to reveal the neural correlates of cognitive distortions and behavioral alterations in BPD. The article presents an overview of the existing ERP literature pertaining to …	2021		Journal of Psychophysiology	35	3	163-185		10.1027/0269-8803/a000271		#495	Flasbeck 2021
Efficacy of a Randomized Controlled Trial of Integrative Couple Treatment for Pathological Gambling (ICT-PG): 10-Month Follow-Up	Tremblay, J.; Dufour, M.; Bertrand, K.; Saint-Jacques, M.; Ferland, F.; Blanchette-Martin, N.; Savard, A.-C.; C√¥t√©, M.; Berbiche, D.; Beaulieu, M.	Objective: Assess the efficacy of integrative couple treatment for pathological gambling (ICT-PG) in comparison to treatment provided in an individual approach. Method: Eighty couples were assigned randomly to ICT-PG (n = 44, Mage = 42.2, SD [13.4], n male gamblers = 29) or individual treatment (n = 36, Mage = 39.9 SD [13.0], n male gamblers = 31) with follow-ups at 4 and 10-months postadmission …	2022		Journal of Consulting and Clinical Psychology					10.1037/ccp0000765		#496	Tremblay 2022
Cold pressor pain and gambling disorder: Implications for the opioid system	Grant, J.E.; Chamberlain, S.R.	Objective Gambling disorder (GD) is a common, disabling condition that often is exacerbated by stressful life events. Under stress, the sympathetic nervous system and the hypothalamic-pituitary-adrenal axis are activated. The question, therefore, arises as to whether an abnormal sympathetic response can be found in individuals with GD.Method Adult individuals with GD and no current co-occurring m…	2020		CNS Spectrums	25	3	426-433		10.1017/S109285291900107X		#497	Grant 2020
Multi-session electrical neuromodulation effects on craving, relapse and cognitive functions in cocaine use disorder: A randomized, sham-controlled tDCS study	Verveer, I.; van der Veen, F.M.; Shahbabaie, A.; Remmerswaal, D.; Franken, I.H.A.	Background: The use of transcranial Direct Current Stimulation (tDCS) has previously shown promising results for reducing craving in cocaine use disorder. In this study we further explored the potential of tDCS as add-on intervention in the treatment of cocaine use disorder. Methods: In a randomized, placebo-controlled, between subject study, we applied tDCS bilaterally with the anodal electrode …	2020		Drug and Alcohol Dependence	217				10.1016/j.drugalcdep.2020.108429		#498	Verveer 2020
Identification of factors associated with the efficacy of atomoxetine in adult attention-deficit/hyperactivity disorder	Nagai, T.; Kurihara, T.; Koya, H.; Nakano, Y.; Sugisawa, S.; Sambe, T.; Kishimoto, K.; Kogo, M.; Ota, H.; Iwanami, A.; Uchida, N.	Aim: Atomoxetine (ATX) is a non-central stimulant and a standard treatment for adult attention-deficit/hyperactivity disorder (ADHD). The long-term efficacy of Atomoxetine is about 40% at 6 months. The variability in efficacy between individuals is thought to be related to patient-specific factors, but no detailed research has been conducted. In this retrospective cohort study, we aimed to identi…	2022		Neuropsychopharmacology Reports	42	3	249-255		10.1002/npr2.12253		#499	Nagai 2022
Do Online Gambling Products Require Traditional Therapy for Gambling Disorder to Change? Evidence from Focus Group Interviews with Mental Health Professionals Treating Online Gamblers	Lopez-Gonzalez, H.; Jimenez-Murcia, S.; Rius-Buitrago, A.; Griffiths, M.D.	Online gambling has significantly altered the situational and structural characteristics of gambling products, to the extent that online gamblers might be substantially different from traditional offline gamblers. A growing body of literature has identified the evolving features of online gambling and the individuals who engage in it. However, beyond understanding the individual characteristics o…	2022		Journal of Gambling Studies	38	2	681-697		10.1007/s10899-021-10064-9		#500	Lopez-Gonzalez 2022
An Economic Model of Gambling Behaviour: A Two-Stage Approach	Cameron, L.; Ride, J.; Devlin, N.	Gambling can cause significant harms and these can result in a net negative utility from participation, although lower levels of participation have potential benefits and can yield positive net utility. It is therefore important to understand and distinguish between these two stages of gambling behaviour. Currently, economic models have had limited focus on explaining why someone would gamble des…	2022		Journal of Gambling Studies					10.1007/s10899-022-10146-2		#501	Cameron 2022
Client‚Äôs Experiences Using a Location-Based Technology ICT System during Gambling Treatments‚Äô Crucial Components: A Qualitative Study	Diaz-Sanahuja, L.; Miralles, I.; Granell, C.; Mira, A.; Gonz√°lez-P√©rez, A.; Casteleyn, S.; Garc√≠a-Palacios, A.; Bret√≥n-L√≥pez, J.	Cognitive Behavioral Therapy is the treatment of choice for Gambling Disorder (GD), with stimulus control (SC) and exposure with response prevention (ERP) being its two core components. Despite their efficacy, SC and ERP are not easy to deliver, so it is important to explore new ways to enhance patient compliance regarding SC and ERP. The aim of this study is to describe and assess the opinion of…	2022		International Journal of Environmental Research and Public Health	19	7			10.3390/ijerph19073769		#503	Diaz-Sanahuja 2022
Problem Gambler Help-Seeker Types: Barriers to Treatment and Help-Seeking Processes	It√§puisto, M.	Understanding of the barriers to seeking help and treatment for gambling problems remains limited. Research has thus far focused on either the barriers or motivators for help-seeking. This interview-based study investigated both barriers to treatment and the help-seeking process. Three help-seekers types were identified: individualistic, multi-problematic and family-centric. Individualistic help-…	2019		Journal of Gambling Studies	35	3	1035-1045		10.1007/s10899-019-09846-z		#504	It√§puisto 2019
Current Addiction in Youth: Online Sports Betting	Aragay, N.; Pijuan, L.; Cabestany, √Ä.; Ramos-Grille, I.; Garrido, G.; Vall√®s, V.; Jovell-Fern√°ndez, E.	Background: Gambling landscape has changed in recent years with the emergence of online gambling (OG). Greater accessibility and availability of this betting modality can increase the risk of developing a gambling disorder (GD). Online sports betting (OSB) is currently the most common type of OG, but little is known about the clinical characteristics of OSB compared to slot-machine (SM) gamblers,…	2020		Frontiers in Psychiatry	11				10.3389/fpsyt.2020.590554		#507	Aragay 2020
The effects of combination levodopa-ropinirole on cognitive improvement and treatment outcome in individuals with cocaine use disorder: A bayesian mediation analysis	Schmitz, J.M.; Suchting, R.; Green, C.E.; Webber, H.E.; Vincent, J.; Moeller, F.G.; Lane, S.D.	Background: Chronic cocaine users show impairments in cognitive processes associated with dopamine (DA) circuitry. Medications aimed at bolstering cognitive functions via DA modulation might enhance treatment outcome. Methods: The trial used a double-blind, double-dummy, parallel-group design with four treatment arms comparing placebo (PLC) to levodopa/carbidopa 800 mg/200 mg alone (LR0), levodop…	2021		Drug and Alcohol Dependence	225				10.1016/j.drugalcdep.2021.108800		#509	Schmitz 2021
Web-Based Intervention and Email-Counseling for Problem Gamblers: Results of a Randomized Controlled Trial	Jonas, B.; Leuschner, F.; Eiling, A.; Schoelen, C.; Soellner, R.; Tossmann, P.	Web-based interventions have the potential to reduce the treatment gap for problem gambling. In the past years, several web-based help options were made available to the public. However, only few studies were conducted to test their effects. This study investigated the efficacy of two interventions for problem gamblers provided online by the German Federal Center for Health Education (BZgA). The …	2020		Journal of Gambling Studies	36	4	1341-1358		10.1007/s10899-019-09883-8		#510	Jonas 2020
The societal costs of problem gambling in Sweden	Hofmarcher, T.; Romild, U.; Sp√•ngberg, J.; Persson, U.; H√•kansson, A.	Background: Problem gambling is a public health issue affecting both the gamblers, their families, their employers, and society as a whole. Recent law changes in Sweden oblige local and regional health authorities to invest more in prevention and treatment of problem gambling. The economic consequences of gambling, and thereby the potential economic consequences of policy changes in the area, are…	2020		BMC Public Health	20	1			10.1186/s12889-020-10008-9		#511	Hofmarcher 2020
Health-related quality of life in patients with uveitis	Shamdas, M.; Bassilious, K.; Murray, P.I.	Background/aims To measure health-related quality of life (HRQOL) in patients with uveitis using time trade-off (TTO) and standard gamble (SG) methods of direct utility analysis. Methods Consecutive patients attending a tertiary referral uveitis clinic were administered standardised, interview-delivered TTO and SG questionnaires and completed the European Quality of Life Five Dimensions Five Leve…	2019		British Journal of Ophthalmology	103	9	1284-1288		10.1136/bjophthalmol-2018-312882		#513	Shamdas 2019
Changes in secondary outcomes associated with brief interventions for problem gambling in methadone patients	Baxley, C.; Weinstock, J.; Rash, C.J.; Yalch, M.M.; Borsari, B.; Garner, A.A.; Benware, J.	Background: Patients in methadone maintenance treatment (MMT) with problem gambling (PG) experience worse psychosocial outcomes than their non-PG counterparts. Interventions targeting PG in MMT may enhance psychosocial functioning beyond gambling reduction and abstinence. The present study was a secondary data analysis that examined the trajectories of non-gambling outcomes of three brief PG inte…	2021		Addictive Behaviors	120				10.1016/j.addbeh.2021.106953		#515	Baxley 2021	Christopher Seel (2023-01-24 00:07:31)(Screen): non-PG outcomes - exclude;
A Dissociation Between Two Cognitive Biases in Acute Stress Disorder: Preliminary Evidence for the Reverse Gambling Fallacy	Hoffman, Y.S.G.; Hamama-Raz, Y.; Ben-Ezra, M.; Lavenda, O.	Background: Rationality biases, such as the gambling fallacy (e.g., predicting future coin-tosses based on previous tosses) and the famous ‚ÄúLinda‚Äù conjunction fallacy (estimating the conjunction that ‚ÄúLinda‚Äù is both teller and feminist based on her description) have not been examined in people suffering from acute stress disorder (ASD). We analyze potential outcomes and align them with di…	2021		Cognitive Therapy and Research	45	4	783-794		10.1007/s10608-020-10196-z		#516	Hoffman 2021
Feasibility study of therapeutic exposure in virtual reality for pathological gamblers	R√©mond, J.-J.; Hern√°ndez-Mora, M.; Marseille, C.; Mesure, G.; Romo, L.	The experiment presented is the result of a partnership between the Paris-Nanterre University (CLIPSYD laboratory, EA 4430) and the CSAPA Imagine (Simone Veil Hospital, GH Eaubonne-Montmorency). Virtual reality immersion exposure for pathological gamblers is beneficial in the context of cognitive and behavioral interventions. It can be used to evoke the desire to play and to have access to automa…	2020		Encephale	46	1	23-29		10.1016/j.encep.2019.09.002		#517	R√©mond 2020
Gambling in Two Regional Australian Aboriginal Communities: A Social Practice Analysis	MacLean, S.; Maltzahn, K.; Thomas, D.; Atkinson, A.; Whiteside, M.	Reflecting international patterns, Aboriginal people in Victoria are more likely to gamble and to experience gambling harm than non-Indigenous Victorians. This paper describes experiences of gambling reported by 50 Aboriginal people interviewed in regional Victoria in 2016 and 2017 as part of studies initiated by two Aboriginal community-controlled organisations. Data were analysed using social p…	2019		Journal of Gambling Studies	35	4	1331-1345		10.1007/s10899-019-09858-9		#519	MacLean 2019
Advances in problematic usage of the internet research ‚Äì A narrative review by experts from the European network for problematic usage of the internet	Fineberg, N.A.; Mench√≥n, J.M.; Hall, N.; Dell'Osso, B.; Brand, M.; Potenza, M.N.; Chamberlain, S.R.; Cirnigliaro, G.; Lochner, C.; Billieux, J.; Demetrovics, Z.; Rumpf, H.J.; M√ºller, A.; Castro-Calvo, J.; Hollander, E.; Burkauskas, J.; Gr√ºnblatt, E.; Walitza, S.; Corazza, O.; King, D.L.; Stein, D.J.; Grant, J.E.; Pallanti, S.; Bowden-Jones, H.; Ameringen, M.V.; Ioannidis, K.; Carmi, L.; Goudri…	Global concern about problematic usage of the internet (PUI), and its public health and societal costs, continues to grow, sharpened in focus under the privations of the COVID-19 pandemic. This narrative review reports the expert opinions of members of the largest international network of researchers on PUI in the framework of the European Cooperation in Science and Technology (COST) Action (CA 1…	2022		Comprehensive Psychiatry	118				10.1016/j.comppsych.2022.152346		#520	Fineberg 2022
Can motivational messages engage individuals at-risk for gambling disorder in an online assessment?	Peter, S.C.; Whelan, J.P.; Pfund, R.A.; Meyers, A.W.	There is a need to better understand how to motivate individuals experiencing addiction-related concerns, such as gambling problems, to engage in help-seeking behaviors. This experiment tested whether online messages based on principles of motivational interviewing (MI) could be used to encourage individuals to complete a problem gambling screener. Participants (N = 805) who gambled at least week…	2021		Psychology of Addictive Behaviors	35	1	124-131		10.1037/adb0000591		#521	Peter 2021
Steps towards a unified theory of psychopathology: The phase space of meaning model	Venuleo, C.; Salvatore, G.; Ruggieri, R.A.; Marinaci, T.; Cozzolino, M.; Salvatore, S.	The hypothesis of a general psychopathology factor (p factor) has been advanced in recent years. It is an innovation with breakthrough potential, in the perspective of a unified view of psychopathology; however, what remains a controversial topic is how its nature might be conceptualized. The current paper outlines a semiotic, embodied and psychoanalytic conceptualization of psychopathology ‚Äì t…	2020		Clinical Neuropsychiatry	17	4	236-252		10.36131/cnfioritieditore20200405		#522	Venuleo 2020
Estimation of Utility Weights for Prostate-related Health States in Korea	Kim, S.-H.; Ock, M.; Jo, M.-W.; Park, S.	Objectives: Very limited previous research has investigated the utility weights of prostate-related diseases in the general population in Korea. The purpose of this study was to calculate the utility of prostate-related health states in the Korean general public using the standard gamble (SG) method. Methods: Seven health states for hypothetical prostate cancers, 1 for benign prostate hyperplasia…	2022		Journal of Preventive Medicine and Public Health	55	3	243-252		10.3961/JPMPH.21.426		#524	Kim 2022
‚ÄòI‚Äôll Just Pay the Rent Next Month‚Äô: an Exploratory Study Examining Facilitatory Cognitions Among EGM Problem Gamblers	Oakes, J.; Pols, R.; Lawn, S.; Battersby, M.; Lubman, D.I.	Clinical studies of problem gamblers (PGs) highlight the role of erroneous cognitions during problematic gambling, yet little is known about the role of cognitions in the maintenance of gambling problems. Twenty-nine electronic gaming machine (EGM) PGs engaged in focus groups and in-depth interviews, with a focus on understanding the relapse process in EGM gambling. Three themes and nine subtheme…	2019		International Journal of Mental Health and Addiction	17	6	1564-1579		10.1007/s11469-018-9948-y		#527	Oakes 2019
Suicidal ideation and lifetime attempts in substance and gambling disorders	Manning, V.; Koh, P.K.; Yang, Y.; Ng, A.; Guo, S.; Kandasami, G.; Wong, K.E.	Suicidality is more commonly reported among individuals with addictions relative to the general population, though data from Asian countries remain scarce. The medical records of 2187 Singaporean patients with drug (n=879), alcohol (n=754) or gambling (n=554) disorders entering an outpatient treatment service were examined to explore differences in suicidal ideation and lifetime attempts between …	2015		Psychiatry Research	225	3	706-709		10.1016/j.psychres.2014.11.011		#530	Manning 2015
Impulsivity and decision-making in obsessive-compulsive disorder after effective deep brain stimulation or treatment as usual	Grassi, G.; Figee, M.; Ooms, P.; Righi, L.; Nakamae, T.; Pallanti, S.; Schuurman, R.; Denys, D.	Objective Impulsivity and impaired decision-making have been proposed as obsessive-compulsive disorder (OCD) endophenotypes, running in OCD and their healthy relatives independently of symptom severity and medication status. Deep brain stimulation (DBS) targeting the ventral limb of the internal capsule (vALIC) and the nucleus accumbens (Nacc) is an effective treatment strategy for treatment-refr…	2018		CNS Spectrums	23	5	333-339		10.1017/S1092852918000846		#531	Grassi 2018
Desire thinking as a predictor of gambling	Fernie, B.A.; Caselli, G.; Giustina, L.; Donato, G.; Marcotriggiani, A.; Spada, M.M.	Desire thinking is a voluntary cognitive process involving verbal and imaginal elaboration of a desired target. A desired target can relate to an object, an internal state or an activity, such as gambling. This study investigated the role of desire thinking in gambling in a cohort of participants recruited from community and clinical settings. Ninety five individuals completed a battery of self-r…	2014		Addictive Behaviors	39	4	793-796		10.1016/j.addbeh.2014.01.010		#532	Fernie 2014
Does HIV infection alter Parkinson disease?	Moulignier, A.; Gueguen, A.; Lescure, F.-X.; Ziegler, M.; Girard, P.-M.; Cardon, B.; Pialoux, G.; Molina, J.-M.; Brandel, J.-P.; Lamirel, C.	Objective: To describe the clinical features, treatment(s), and outcomes of 15 HIV-infected patients with idiopathic Parkinson disease (PD) and sustained virus suppression and immunologic reconstitution, from a reference cohort of 9847 persons living with HIV (PLH). Methods: This retrospective, single-center matched case-control 1:2 study included PLH-PD patients evaluated over a 12-year period (…	2015		Journal of Acquired Immune Deficiency Syndromes	70	2	129-136		10.1097/QAI.0000000000000677		#533	Moulignier 2015
Temporal profile of fronto-striatal-limbic activity during implicit decisions in drug dependence	Yamamoto, D.J.; Reynolds, J.; Krmpotich, T.; Banich, M.T.; Thompson, L.; Tanabe, J.	Background: Substance dependence is associated with impaired decision-making and altered fronto-striatal-limbic activity. Both greater and lesser brain activity have been reported in drug users compared to controls during decision-making. Inconsistent results might be explained by group differences in the temporal profile of the functional magnetic resonance imaging (fMRI) response. While most pr…	2014		Drug and Alcohol Dependence	136	1	108-114		10.1016/j.drugalcdep.2013.12.024		#534	Yamamoto 2014
Subthalamic stimulation and neuropsychiatric symptoms in Parkinson's disease: Results from a long-term follow-up cohort study	Abbes, M.; Lhomm√©e, E.; Thobois, S.; Klinger, H.; Schmitt, E.; Bichon, A.; Castrioto, A.; Xie, J.; Fraix, V.; Kistner, A.; P√©lissier, P.; Seigneuret, √â.; Chabard√®s, S.; Mertens, P.; Broussolle, E.; Moro, E.; Krack, P.	Background Reports on behavioural outcomes after subthalamic nucleus deep brain stimulation in Parkinson's disease are controversial and limited to short-term data. Long-term observation in a large cohort allows a better counselling and management. Methods To determine whether a long-term treatment with subthalamic stimulation induces or reduces impulse control behaviours, neuropsychiatric fluctu…	2018		Journal of Neurology, Neurosurgery and Psychiatry	89	8	836-843		10.1136/jnnp-2017-316373		#535	Abbes 2018
Initial treatment of Parkinson's disease in 2016: The 2000 consensus conference revisited	Laurencin, C.; Danaila, T.; Broussolle, E.; Thobois, S.	In 2000, a French consensus conference proposed guidelines for the treatment of Parkinson's disease (PD). Since then, new drugs have been concocted, new studies have been published and clinicians have become aware of some drug-induced adverse effects that were little known in the past. This has led us to reconsider the recommendations published 16¬†years ago. Thus, the aim of the present review i…	2016		Revue Neurologique	172	2023-09-08	512-523		10.1016/j.neurol.2016.07.007		#536	Laurencin 2016
Motivational Interviewing combined with chess accelerates improvement in executive functions in cocaine dependent patients: A one-month prospective study	Gon√ßalves, P.D.; Ometto, M.; Bechara, A.; Malbergier, A.; Amaral, R.; Nicastri, S.; Martins, P.A.; Beraldo, L.; dos Santos, B.; Fuentes, D.; Andrade, A.G.; Busatto, G.F.; Cunha, P.J.	Background: In cocaine-dependent individuals, executive function (EF) deficits are associated with poor treatment outcomes. Psychological interventions and pharmacological approaches have produced only modest effect sizes. To date, studies of this topic have been few and limited. The aim of this study was to examine the effects of a new model of intervention, which integrates chess and Motivation…	2014		Drug and Alcohol Dependence	141		79-84		10.1016/j.drugalcdep.2014.05.006		#537	Gon√ßalves 2014
Prevention and treatment of problem gambling among older adults: A scoping review	Matheson, F.I.; Sztainert, T.; Lakman, Y.; Steele, S.J.; Ziegler, C.P.; Ferentzy, P.	Gambling is a socially acceptable form of recreation for older adults, but excessive gambling can lead to negative financial consequences and mental health problems. The lack of attention given to gambling problems among older adults has been highlighted in the literature for over a decade. The objectives of this review were to examine relevant literature on interventions for prevention and treat…	2018		Journal of Gambling Issues	2018	39 Special Issue	1966-06-01		10.4309/jgi.2018.39.2		#538	Matheson 2018
Who is a Distracted Driver? Associations between Mobile Phone Use while Driving, Domain-Specific Risk Taking, and Personality	Sween, M.; Ceschi, A.; Tommasi, F.; Sartori, R.; Weller, J.	Mobile phone use while driving (MPUWD) is an increasingly common form of distracted driving. Given its widespread prevalence, it is important for researchers to identify factors that may predict who is more likely to engage in this risky behavior. The current study investigates associations between MPUWD risk behaviors, domain-specific risk perceptions, and broad personality dimensions. An Italia…	2017		Risk Analysis	37	11	2119-2131		10.1111/risa.12773		#539	Sween 2017
Exploring the measurement structure of the Gambling Related Cognitions Scale (GRCS) in treatment-seekers: A Bayesian structural equation modelling approach	Smith, D.; Woodman, R.; Drummond, A.; Battersby, M.	Knowledge of a problem gambler's underlying gambling related cognitions plays an important role in treatment planning. The Gambling Related Cognitions Scale (GRCS) is therefore frequently used in clinical settings for screening and evaluation of treatment outcomes. However, GRCS validation studies have generated conflicting results regarding its latent structure using traditional confirmatory fac…	2016		Psychiatry Research	237		90-96		10.1016/j.psychres.2016.02.002		#540	Smith 2016
Determinants of risk-taking in HIV-associated neurocognitive disorders	Gomez, D.; Power, C.; Gill, M.J.; Fujiwara, E.	Objective: Decision-making involves fronto-striatal brain areas that are particularly vulnerable to the effects of HIV infection. Some studies report impaired decision-making in people with HIV/AIDS with past or present addictions and/or accompanying HIV-associated neurocognitive disorders (HAND). The authors investigated risk-based decision-making in HIV/AIDS, separating individuals with or with…	2017		Neuropsychology	31	7	798-810		10.1037/neu0000366		#541	Gomez 2017
GAMBLINGLESS: For LIFE study protocol: A pragmatic randomised trial of an online cognitive-behavioural programme for disordered gambling	Merkouris, S.S.; Rodda, S.N.; Austin, D.; Lubman, D.I.; Harvey, P.; Battersby, M.; Cunningham, J.; Lavis, T.; Smith, D.; Dowling, N.A.	Introduction The prevalence of disordered gambling worldwide has been estimated at 2.3%. Only a small minority of disordered gamblers seek specialist face-to-face treatment, and so a need for alternative treatment delivery models that capitalise on advances in communication technology, and use self-directed activity that can complement existing services has been identified. As such, the primary a…	2017		BMJ Open	7	2			10.1136/bmjopen-2016-014226		#542	Merkouris 2017
Recommendations for increasing research on co-occurring serious mental illness and gambling problems Commentary on: Disordered gambling and psychosis: Prevalence and clinical correlates (Cassetta et al., 2018)	Pullman, R.E.; Potenza, M.N.; Kraus, S.W.	Psychiatric disorders frequently co-occur with gambling disorder. Although community and clinical samples show frequent co-occurrence between gambling and psychotic disorders, relatively little research has been conducted on this population. Here, we comment on a recent study conducted in Brazil on the clinical correlates of psychotic disorders in treatment-seeking individuals with gambling disor…	2018		Journal of Behavioral Addictions	7	4	897-899		10.1556/2006.7.2018.104		#543	Pullman 2018
Unwanted Events and Side Effects in Cognitive Behavior Therapy	Schermuly-Haupt, M.-L.; Linden, M.; Rush, A.J.	Side effects (SEs) are negative reactions to an appropriately delivered treatment, which must be discriminated from unwanted events (UEs) or consequences of inadequate treatment. One hundred CBT therapists were interviewed for UEs and SEs in one of their current outpatients. Therapists reported 372 UEs in 98 patients and SEs in 43 patients. Most frequent were "negative wellbeing/distress" (27% of…	2018		Cognitive Therapy and Research	42	3	219-229		10.1007/s10608-018-9904-y		#544	Schermuly-Haupt 2018
Current pharmaceutical treatments and alternative therapies of parkinson‚Äôs disease	Dong, J.; Cui, Y.; Li, S.; Le, W.	Over the decades, pharmaceutical treatments, particularly dopaminergic (DAergic) drugs have been considered as the main therapy against motor symptoms of Parkinson's disease (PD). It is proposed that DAergic drugs in combination with other medications, such as monoamine oxidase type B inhibitors, catechol-O-methyl transferase inhibitors, anticholinergics and other newly developed non-DAergic drug…	2016		Current Neuropharmacology	14	4	339-355		10.2174/1570159X14666151120123025		#545	Dong 2016
Inpatient Treatment for Pathological Gamblers in Germany: Setting, Utilization, and Structure	Buchner, U.G.; Erbas, B.; St√ºrmer, M.; Arnold, M.; Wodarz, N.; Wolstein, J.	In Germany, there are two different approaches to inpatient treatment of pathological gambling (PG): Facilities focusing on addiction or on psychosomatic illness. However, little is known about how these differences influence utilization and structure of treatment. Therefore, in our study, we analyzed all known German gambling inpatient treatment centers concerning patients‚Äô sex, age and number…	2015		Journal of Gambling Studies	31	1	257-279		10.1007/s10899-013-9430-5		#546	Buchner 2015
Health state utilities associated with major clinical events in the context of secondary hyperparathyroidism and chronic kidney disease requiring dialysis	Davies, E.W.; Matza, L.S.; Worth, G.; Feeny, D.H.; Kostelec, J.; Soroka, S.; Mendelssohn, D.; McFarlane, P.; Belozeroff, V.	Background: Patients with chronic kidney disease (CKD) and secondary hyperparathyroidism (SHPT) who require dialysis are at increased risk for cardiovascular events and bone fractures. To assist in economic evaluations, this study aimed to estimate the disutility of these events beyond the impact of CKD and SHPT. Methods: A basic one-year health state was developed describing CKD and SHPT requiri…	2015		Health and Quality of Life Outcomes	13	1			10.1186/s12955-015-0266-9		#548	Davies 2015
Human compulsivity: A perspective from evolutionary medicine	Stein, D.J.; Hermesh, H.; Eilam, D.; Segalas, C.; Zohar, J.; Menchon, J.; Nesse, R.M.	Biological explanations address not only proximal mechanisms (for example, the underlying neurobiology of obsessive-compulsive disorder), but also distal mechanisms (that is, a consideration of how particular neurobiological mechanisms evolved). Evolutionary medicine has emphasized a series of explanations for vulnerability to disease, including constraints, mismatch, and tradeoffs. The current p…	2016		European Neuropsychopharmacology	26	5	869-876		10.1016/j.euroneuro.2015.12.004		#549	Stein 2016
Gender differences in temporal relationships between gambling urge and cognitions in treatment-seeking adults	Dunsmuir, P.; Smith, D.; Fairweather-Schmidt, A.K.; Riley, B.; Battersby, M.	Many gambling-specific CBT programs seek to target either gambling-related urge or cognitions or both. However, little is known of the influence of one symptom type on another across time and whether these differ for men and women help-seeking problem gamblers. The aim of this study was threefold: to determine presence of measurement invariance for urge and cognition measures over time; to invest…	2018		Psychiatry Research	262		282-289		10.1016/j.psychres.2018.02.028		#550	Dunsmuir 2018
Gambling Responsibly: Who Does It and To What End?	Hing, N.; Sproston, K.; Tran, K.; Russell, A.M.T.	Numerous responsible gambling (RG) strategies are promoted to assist consumers to ‚Äúgamble responsibly‚Äù. However, consumer adoption of RG strategies, how this varies by gambler risk group, and whether usage is associated with non-problematic gambling are largely unknown. This study aimed to (1) determine how use of RG-related strategies differs amongst regular gamblers by gambler risk group; a…	2017		Journal of Gambling Studies	33	1	149-165		10.1007/s10899-016-9615-9		#551	Hing 2017
Quantifying the Utility of Taking Pills for Cardiovascular Prevention	Hutchins, R.; Viera, A.J.; Sheridan, S.L.; Pignone, M.P.	The decrease in utility attributed to taking pills for cardiovascular prevention can have major effects on the cost-effectiveness of interventions but has not been well studied. We sought to measure the utility of daily pill-taking for cardiovascular prevention. Methods and Results-We conducted a cross-sectional Internet-based survey of 1000 US residents aged ‚â•30 in March 2014. We calculated ut…	2015		Circulation: Cardiovascular Quality and Outcomes	8	2	155-163		10.1161/CIRCOUTCOMES.114.001240		#553	Hutchins 2015
Utility values for specific hepatic encephalopathy health states elicited from the general public in the United Kingdom	Guest, J.F.; Nanuwa, K.; Barden, R.	Background and aims: To elicit utility values for five health states corresponding to increasing severity of hepatic encephalopathy, from members of the general public in the UK. The health states studied were Conn grades 0, 1, 2, 3 and 4.Methods: Interviewer-administered time trade-off (TTO) and standard gamble (SG) utilities were elicited for the five health states from a random sample of 200 m…	2014		Health and Quality of Life Outcomes	12	1			10.1186/1477-7525-12-89		#556	Guest 2014
A self-guided Internet-based intervention for individuals with gambling problems: Study protocol for a randomized controlled trial	B√ºcker, L.; Westermann, S.; K√ºhn, S.; Moritz, S.	Background: Only a small fraction of individuals with pathological or problematic gambling seek professional help despite available evidence-based treatments such as cognitive behavioral therapy (CBT). Anonymous Internet-based interventions may help to overcome treatment barriers. Results of a pilot study using an Internet-based intervention for depression in a sample of individuals with problema…	2019		Trials	20	1			10.1186/s13063-019-3176-z		#558	B√ºcker 2019
Beyond googling: The ethics of using patients‚Äô electronic footprints in psychiatric practice	Fisher, C.E.; Appelbaum, P.S.	Electronic communications are an increasingly important part of people‚Äôs lives, and much information is accessible through such means. Anecdotal clinical reports indicate that mental health professionals are beginning to use information from their patients‚Äô electronic activities in treatment and that their data-gathering practices have gone far beyond simply searching for patients online. Bot…	2017		Harvard Review of Psychiatry	25	4	170-179		10.1097/HRP.0000000000000145		#560	Fisher 2017
Increased motor impulsivity in a rat gambling task during chronic ropinirole treatment: potentiation by win-paired audiovisual cues	Tremblay, M.; Barrus, M.M.; Cocker, P.J.; Baunez, C.; Winstanley, C.A.	Rationale: Chronic administration of D2/3 receptor agonists ropinirole or pramipexole can increase the choice of uncertain rewards in rats, theoretically approximating iatrogenic gambling disorder (iGD). Objectives: We aimed to assess the effect of chronic ropinirole in animal models that attempt to capture critical aspects of commercial gambling, including the risk of losing rather than failing …	2019		Psychopharmacology	236	6	1901-1915		10.1007/s00213-019-5173-z		#561	Tremblay 2019
Gambling on treatment is not an option		Psychiatrists gathered in London, in April, for the annual Latest Advances in Psychiatry Symposium. Now in its 15th year, the meeting provided an update on topics from eating disorders and problem gambling to management guidelines for schizophrenia and depression, and attention deficit hyperactivity disorder (ADHD) in adults. Steve Titmarsh reports on some of the highlights. Copyright ¬© 2016 Joh…	2016		Progress in Neurology and Psychiatry	20	4	29-34		10.1002/pnp.437		#562
Compulsivity in obsessive-compulsive disorder and addictions	Figee, M.; Pattij, T.; Willuhn, I.; Luigjes, J.; van den Brink, W.; Goudriaan, A.; Potenza, M.N.; Robbins, T.W.; Denys, D.	Compulsive behaviors are driven by repetitive urges and typically involve the experience of limited voluntary control over these urges, a diminished ability to delay or inhibit these behaviors, and a tendency to perform repetitive acts in a habitual or stereotyped manner. Compulsivity is not only a central characteristic of obsessive-compulsive disorder (OCD) but is also crucial to addiction. Bas…	2016		European Neuropsychopharmacology	26	5	856-868		10.1016/j.euroneuro.2015.12.003		#563	Figee 2016
Pharmacological evidence that 5-HT2C receptor blockade selectively improves decision making when rewards are paired with audiovisual cues in a rat gambling task	Adams, W.K.; Barkus, C.; Ferland, J.-M.N.; Sharp, T.; Winstanley, C.A.	Rationale: Adding reward-concurrent cues to a rat gambling task (rGT) increases risky choice. This cued version of the task may reflect an ‚Äúaddiction-like‚Äù cognitive process, more similar to human gambling than the uncued task. Serotonergic drugs that target 5-HT2 receptors alter mechanisms linked to impulse control. However, relatively little is known regarding the impact of such agents on e…	2017		Psychopharmacology	234	20	3091-3104		10.1007/s00213-017-4696-4		#565	Adams 2017
Demographic, behavioural and normative risk factors for gambling problems amongst sports bettors	Hing, N.; Russell, A.M.T.; Vitartas, P.; Lamont, M.	Sports betting is growing exponentially, is heavily marketed and successfully targets young adult males. Associated gambling problems are increasing. Therefore, understanding risk factors for problem gambling amongst sports bettors is an increasingly important area of research to inform the appropriate design and targeting of public health and treatment interventions. This study aimed to identify…	2016		Journal of Gambling Studies	32	2	625-641		10.1007/s10899-015-9571-9		#566	Hing 2016
Effect of transcranial direct current stimulation on decision making and cognitive flexibility in gambling disorder	Soyata, A.Z.; Aksu, S.; Woods, A.J.; ƒ∞≈ü√ßen, P.; Sa√ßar, K.T.; Karam√ºrsel, S.	Decision making and cognitive flexibility are two components of cognitive control that play a critical role in the emergence, persistence, and relapse of gambling disorder. Transcranial direct current stimulation (tDCS) over the dorsolateral prefrontal cortex (DLPFC) has been reported to enhance decision making and cognitive flexibility in healthy volunteers and individuals with addictive disorde…	2019		European Archives of Psychiatry and Clinical Neuroscience	269	3	275-284		10.1007/s00406-018-0948-5		#567	Soyata 2019	Christopher Seel (2023-01-24 00:12:12)(Screen): Lab study - not measure of actual gambling? ;
Right inferior frontal cortex activity correlates with tolcapone responsivity in problem and pathological gamblers	Kayser, A.S.; Vega, T.; Weinstein, D.; Peters, J.; Mitchell, J.M.	Failures of self-regulation in problem and pathological gambling (PPG) are thought to emerge from failures of top-down control, reflected neurophysiologically in a reduced capacity of prefrontal cortex to influence activity within subcortical structures. In patients with addictions, these impairments have been argued to alter evaluation of reward within dopaminergic neuromodulatory systems. Previ…	2017		NeuroImage: Clinical	13		339-348		10.1016/j.nicl.2016.12.022		#569	Kayser 2017
Association of temporal lobe epilepsy with gambling disorder in a patient with mild intellectual disability and autism spectrum disorder	Tromans, S.; Diehl, B.; Kiani, R.		2019		Seizure	69		17-19		10.1016/j.seizure.2019.03.023		#570	Tromans 2019
Treatment-Seeking Problem Gamblers: Characteristics of Individuals Who Offend to Finance Gambling	Roberts, A.; Sharman, S.; King, M.; Bayston, A.; Bowden-Jones, H.	The relationship between crime and gambling is well established; however, few studies have examined offending specifically to finance gambling within a UK gambling treatment-seeking population. A total of 1226 treatment-seeking gamblers completed the Problem Gambling Severity Index (PGSI), Patient Health Questionnaire and the Generalized Anxiety Disorder 7 item scale, and were asked whether they …	2019		International Journal of Mental Health and Addiction					10.1007/s11469-019-00192-0		#571	Roberts 2019
Tics and obsessive-compulsive disorder in relation to diet: Two case reports	Briguglio, M.; Dell'Osso, B.; Galentino, R.; Zanaboni Dina, C.; Banfi, G.; Porta, M.		2018		Encephale	44	5	479-481		10.1016/j.encep.2017.06.004		#572	Briguglio 2018
Gender differences among helpline callers: Prospective study of gambling and psychosocial outcomes	Kim, H.S.; Hodgins, D.C.; Bellringer, M.; Abbott, M.	Despite the increasing amount of empirical research on gambling helplines (e.g., characteristics, effectiveness), little is known about gender differences on treatment outcomes following contact. The present research addresses this gap in the literature via secondary analysis of an uncontrolled outcome study of New Zealand‚Äôs gambling helpline (N = 150). To this end, the present research had thr…	2016		Journal of Gambling Studies	32	2	605-623		10.1007/s10899-015-9572-8		#578	Kim 2016
MRI-verified ‚Äúasleep‚Äù deep brain stimulation in Malta through cross border collaboration: clinical outcome of the first five years	Chircop, C.; Dingli, N.; Aquilina, A.; Zrinzo, L.; Aquilina, J.	Introduction: Deep Brain Stimulation (DBS) requires a specialist multidisciplinary approach and lifelong follow-up. Patient access can be a challenge for small nation states. Malta is an island nation with a population of just under 450 000. The number of patients likely to benefit from DBS is around 5 to 10 per year. This study explores the outcome of a cross border collaboration between special…	2018		British Journal of Neurosurgery	32	4	365-371		10.1080/02688697.2018.1478061		#579	Chircop 2018
Clustering of treatment-seeking women with gambling disorder	Granero, R.; Fern√°ndez-Aranda, F.; Mestre-Bach, G.; Steward, T.; Garc√≠a-Caro, B.; Prever, F.; Gavriel-Fried, B.; Del Pino-Guti√©rrez, A.; Moragas, L.; Aymam√≠, N.; G√≥mez-Pena, M.; Mena-Moreno, T.; Mart√≠n-Romera, V.; Mench√≥n, J.M.; Jim√©nez-Murcia, S.	Background: The prevalence of gambling disorder (GD) in women has increased, but, to date, few studies have explored the features of clinical GD subtypes in female samples. Aims: The aim of this study is to identify empirical clusters based on clinical/sociodemographic variables in a sample of treatment-seeking women with GD. Methods: Agglomerative hierarchical clustering was applied to a sample …	2018		Journal of Behavioral Addictions	7	3	770-780		10.1556/2006.7.2018.93		#580	Granero 2018
On Finding the C in CBT: The Challenges of Applying Gambling-Related Cognitive Approaches to Video-Gaming	Delfabbro, P.; King, D.	Many similarities have been drawn between the activities of gambling and video-gaming. Both are repetitive activities with intermittent reinforcement, decision-making opportunities, and elements of risk-taking. As a result, it might be tempting to believe that cognitive strategies that are used to treat problem gambling might also be applied to problematic video gaming. In this paper, we argue th…	2015		Journal of Gambling Studies	31	1	315-329		10.1007/s10899-013-9416-3		#582	Delfabbro 2015
Risk tolerance to MS therapies: Survey results from the NARCOMS registry	Fox, R.J.; Salter, A.; Alster, J.M.; Dawson, N.V.; Kattan, M.W.; Miller, D.; Ramesh, S.; Tyry, T.; Wells, B.W.; Cutter, G.	Background There is little information about risk acceptance of multiple sclerosis (MS) patients to various MS therapies. Objective To determine MS patients' tolerance to risky therapies and identify associated characteristics. Methods MS patients from the North American Research Committee on Multiple Sclerosis (NARCOMS) Registry's online cohort were invited to complete questionnaires on decision…	2015		Multiple Sclerosis and Related Disorders	4	3	241-249		10.1016/j.msard.2015.03.003		#583	Fox 2015
Specific aspects of cognitive impulsivity are longitudinally associated with lower treatment retention and greater relapse in therapeutic community treatment	Barreno, E.M.; Dom√≠nguez-Salas, S.; D√≠az-Batanero, C.; Lozano, √ì.M.; Mar√≠n, J.A.L.; Verdejo-Garc√≠a, A.	Introduction: Impulsivity has been consistently associated with poorer addiction treatment outcomes. However, impulsivity is a multifaceted construct and current evidence have failed to unravel which specific aspects explain this relationship. There is also limited research examining long-term outcomes. We aimed to examine the longitudinal association between baseline performance on a comprehensi…	2019		Journal of Substance Abuse Treatment	96		33-38		10.1016/j.jsat.2018.10.004		#586	Barreno 2019
Do Males and Females Conceptualise Work and Social Impairment Differently Following Treatment for Different Mental Health Problems?	Smith, D.; Fairweather-Schmidt, A.K.; Riley, B.; Javidi, Z.; Zabeen, S.; Lawn, S.; Battersby, M.	The Work and Social Adjustment Scale (WSAS) is used by psychiatric nurses for screening and evaluating patients' treatment outcomes for a variety of mental health problems. This study investigated longitudinal and gender measurement invariance of WSAS using structural equation modeling within a help-seeking problem gambling sample (n = 445), and an intervention program for depression and anxiety …	2018		Archives of Psychiatric Nursing	32	2	285-290		10.1016/j.apnu.2017.11.016		#587	Smith 2018
Male anorexia and bulimia nervosa: Disorder symptoms and impulsive behaviour during hospital treatment and one year follow-up period	Sernec, K.; Mrevlje, G.V.; Carapiƒç, J.; Weber, U.; Zalar, B.	Background: The study aimed to evaluate treatment efficacy in male patients with anorexia (AN) and bulimia nervosa (BN) treated at the Eating Disorder Unit, University Psychiatric Clinic Ljubljana, Slovenia (EDU UPCL), using longitudinal assessments of eating disorder (ED) symptoms and selected impulsive behaviours highly correlated with these entities from hospital admission till twelve months a…	2015		Psychiatria Danubina	27	3	242-249				#588	Sernec 2015
Deriving time discounting correction factors for tto tariffs	Attema, A.E.; Brouwer, W.B.F.	The Time Trade-off (TTO) method is a popular method for valuing health state utilities and is frequently used in economic evaluations. However, this method produces utilities that are distorted by several biases. One important bias entails the failure to incorporate time discounting. This paper aims to measure time discounting for health outcomes in a sample representative for the general populat…	2014		Health Economics (United Kingdom)	23	4	410-425		10.1002/hec.2921		#589	Attema 2014
Estimation of population-based utility weights for gastric cancer-related health states	Lee, H.-J.; Ock, M.; Kim, K.-P.; Jo, M.-W.	Background: This study aimed to generate utility weights of gastric cancer-related health states from the perspective of the Korean general population. Methods: The Korean adults (age ‚â• 19 years) included in the study were sampled using multistage quota sampling methods stratified by sex, age, and education level. Nine scenarios for hypothetical gastric cancer-related health states were develop…	2018		Patient Preference and Adherence	12		909-918		10.2147/PPA.S151946		#592	Lee 2018
Nicotine and varenicline ameliorate changes in reward-based choice strategy and altered decision-making in methamphetamine-treated rats	Mizoguchi, H.; Wang, T.; Kusaba, M.; Fukumoto, K.; Yamada, K.	Patients suffering from neuropsychiatric disorders such as substance use and addiction disorders show impaired decision-making, which may be associated with their psychiatric disorders. Previously, using a gambling test for rodents, we demonstrated that methamphetamine-dependent rats showed alterations in their decision-making strategy. In this study, we investigated the effect of nicotine on imp…	2019		Behavioural Brain Research	359		935-941		10.1016/j.bbr.2018.06.016		#593	Mizoguchi 2019
Applicability of patient utilities as measures of overall quality of life in rheumatoid arthritis clinical trials	Ward, M.M.; Guthrie, L.C.	Objective. The aim was to determine whether the time trade-off (TTO) and standard gamble utilities can detect treatment-related improvement in overall quality of life in patients with active RA. Methods. We measured TTO and standard gamble utilities in 192 patients before and after escalation of anti-rheumatic treatment in a prospective longitudinal study. We also examined associations between ch…	2017		Rheumatology (United Kingdom)	56	2	239-246		10.1093/rheumatology/kew294		#594	Ward 2017
The effects of a mandatory play break on subsequent gambling among Norwegian video lottery terminal players	Auer, M.; Hopfgartner, N.; Griffiths, M.D.	Background and aims: Responsible gambling (RG) tools and initiatives have been introduced by social RG operators as a means to help prevent problem gambling. One such initiative is the use of mandatory play breaks (i.e., forced session terminations). Recommendations by RG experts for gambling operators to implement mandatory play breaks appear to be intuitively sensible but are not evidence-based…	2019		Journal of Behavioral Addictions	8	3	522-529		10.1556/2006.8.2019.51		#595	Auer 2019
The cost and impact of compulsivity: A research perspective	Hollander, E.; Doernberg, E.; Shavitt, R.; Waterman, R.J.; Soreni, N.; Veltman, D.J.; Sahakian, B.J.; Fineberg, N.A.	Compulsivity is the defining feature of various psychiatric disorders including Obsessive Compulsive Related Disorders (OCRDs), and other compulsive, impulsive, and addictive disorders. These disorders are disabling, chronic conditions with an early onset and high rates of comorbidity, misdiagnoses, and delay in treatment onset. Disorders of compulsivity are responsible for considerable socioecon…	2016		European Neuropsychopharmacology	26	5	800-809		10.1016/j.euroneuro.2016.02.006		#597	Hollander 2016
Infusion Therapies and Development of Impulse Control Disorders in Advanced Parkinson Disease: Clinical Experience after 3 Years' Follow-up	Todorova, A.; Samuel, M.; Brown, R.G.; Chaudhuri, K.R.	Background In Parkinson disease (PD), compulsive behaviors, cumulatively termed impulse control disorders (ICDs), are known to develop in patients receiving dopamine-replacement therapy with oral dopamine agonists being particularly implicated. However, the effects of continuous infusion therapies have not been explored. Objectives We report data from a 3-year clinical observational screening of …	2015		Clinical Neuropharmacology	38	4	132-134		10.1097/WNF.0000000000000091		#598	Todorova 2015
Parkinson's Impulse-Control Scale for the Severity Rating of Impulse-Control Behaviors in Parkinson's Disease: A Semistructured Clinical Assessment Tool	Okai, D.; Askey-Jones, S.; Mack, J.; Martin, A.; Chaudhuri, K.R.; Samuel, M.; David, A.S.; Brown, R.G.	Background: Impulse-control behaviors (ICBs) are increasingly recognized in Parkinson's disease (PD) as drug-related effects of dopaminergic mediation that occur in 15% to 35% of patients with PD. The authors describe the design and evaluation of a new, clinician-rated severity scale for the assessment of syndromal and subsyndromal forms of impulse-control disorders (ICDs), simple (punding) and c…	2016		Movement Disorders Clinical Practice	3	5	494-499		10.1002/mdc3.12316		#599	Okai 2016
Cognitive training improves ratio processing and decision making in patients with mild cognitive impairment	Burgio, F.; Delazer, M.; Meneghello, F.; Pertl, M.-T.; Semenza, C.; Zamarian, L.	Background: Patients with mild cognitive impairment (MCI) show lower decision making and ratio processing abilities as compared to healthy peers. Objective: To evaluate whether cognitive training on number processing and/or executive functions improves performance on ratio processing and decision making under risk. Methods: In a controlled cross-over study, patients with MCI (n = 23; mean MMSE 26…	2018		Journal of Alzheimer's Disease	64	4	1213-1226		10.3233/JAD-180461		#600	Burgio 2018
Power and sample size determination for group comparison of patient-reported outcomes using polytomous Rasch models	Hardouin, J.-B.; Blanchin, M.; Feddag, M.-L.; N√©el, T.L.; Perrot, B.; S√©bille, V.	The analysis of patient-reported outcomes or other psychological traits can be realized using the Rasch measurement model. When the objective of a study is to compare groups of individuals, it is important, before the study, to define a sample size such that the group comparison test will attain a given power. The Raschpower procedure (RP) allows doing so with dichotomous items. The RP is extende…	2015		Statistics in Medicine	34	16	2444-2455		10.1002/sim.6478		#601	Hardouin 2015
Addressing the issue of problem gambling in the criminal justice system: A series of case studies	Turner, N.E.; McAvoy, S.; Ferentzy, P.; Matheson, F.I.; Myers, C.; Jindani, F.; Littman-Sharp, N.; Malat, J.	The prevalence rates of problem gambling in the adult correctional population are 5 to 10 times higher than those found in the general population. Yet little has been published about dealing with problem gamblers in correctional settings. We conducted a literature review and interviewed 16 key informants who provide services to clients experiencing problem gambling and/or who have worked in the c…	2017		Journal of Gambling Issues	2017	35	74-100		10.4309/jgi.2017.35.4		#602	Turner 2017
Loewenstein occupational therapy cognitive assessment to evaluate people with addictions	Rojo-Mota, G.; Pedrero-P√©rez, E.J.; Ruiz-S√°nchez de Le√≥n, J.M.; Le√≥n-Frade, I.; Aldea-Poyo, P.; Alonso-Rodr√≠guez, M.; Pedrero-Aguilar, J.; Morales-Alonso, S.	Background. The LOTCA (Loewenstein Occupational Therapy Cognitive Assessment) battery is a cognitive screening test which is widely used in occupational health. However, no work has been found that explores its use in addiction treatment. Objectives of Study. To explore the convergent validity of LOTCA with neuropsychological tests that assess related cerebral functional areas. Methods. The LOTCA…	2017		Occupational Therapy International	2017	1			10.1155/2017/2750328		#605	Rojo-Mota 2017
Predisposing and protective factors influencing suicide ideation, attempt, and death in patients accessing substance use treatment: A systematic review and meta-Analysis protocol	Espinet, S.; Corrin, T.; Baliunas, D.; Quilty, L.; Zawertailo, L.; Rizvi, S.J.; Deruiter, W.; Bonato, S.; De Luca, V.; Kennedy, S.; Selby, P.	Background: The lifetime risk of suicide in patients with substance use disorder is five to ten times the risk in the general population. Critically, up to 19% of patients continue to think about and attempt suicide even after accessing treatment. Therefore, suicidality represents a significant clinical concern in patients struggling with substance use that warrants careful investigation of the f…	2019		Systematic Reviews	8	1			10.1186/s13643-019-1028-2		#607	Espinet 2019
Orbitofrontal cortex, emotional decision-making and response to cognitive behavioural therapy for psychosis	Premkumar, P.; Fannon, D.; Sapara, A.; Peters, E.R.; Anilkumar, A.P.; Simmons, A.; Kuipers, E.; Kumari, V.	Grey matter volume (GMV) in the orbitofrontal cortex (OFC) may relate to better response to cognitive behavioural therapy for psychosis (CBTp) because of the region[U+05F3]s role in emotional decision-making and cognitive flexibility. This study aimed to determine the relation between pre-therapy OFC GMV or asymmetry, emotional decision-making and CBTp responsiveness. Emotional decision-making wa…	2015		Psychiatry Research - Neuroimaging	231	3	298-307		10.1016/j.pscychresns.2015.01.013		#608	Premkumar 2015
Behavioral addictions in bipolar disorders: A systematic review	Varo, C.; Murru, A.; Salagre, E.; Jim√©nez, E.; Sol√©, B.; Montejo, L.; Carvalho, A.F.; Stubbs, B.; Grande, I.; Mart√≠nez-Ar√°n, A.; Vieta, E.; Reinares, M.	Clinical and epidemiological research suggests that behavioral addictions (BA) are associated with a wide range of psychiatric disorders. However, the relationship between BA and bipolar disorders (BD) has not been thoroughly explored. The aim of this systematic review was to critically summarize and evaluate the current available evidence regarding a possible association between BA and BD. A sys…	2019		European Neuropsychopharmacology	29	1	76-97		10.1016/j.euroneuro.2018.10.012		#609	Varo 2019
Intranasal Fentanyl Intoxication Leading to Diffuse Alveolar Hemorrhage	Ruzycki, S.; Yarema, M.; Dunham, M.; Sadrzadeh, H.; Tremblay, A.	Context: Increasing rates of opioid abuse, particularly fentanyl, may lead to more presentations of unusual effects of opioid toxicity. Diffuse alveolar hemorrhage is a rare complication of fentanyl overdose. Case Details: A 45-year-old male presented in hypoxic respiratory failure secondary to diffuse alveolar hemorrhage requiring intubation. Comprehensive drug screening detected fentanyl withou…	2016		Journal of Medical Toxicology	12	2	185-188		10.1007/s13181-015-0509-5		#610	Ruzycki 2016
Better knowledge need not affect behavior: A randomized evaluation of the demand for lottery tickets in rural Thailand	Zenker, J.; Wagener, A.; Vollmer, S.	Many households in developing countries spend substantial amounts on lottery tickets but have only poor knowledge about the properties of the game and hold upwardly biased beliefs on the prospects of winning. To test whether more accurate knowledge reduces lottery participation, households in rural Thailand were informed, in a randomized intervention, on the actual probability distribution of the…	2018		World Bank Economic Review	32	3	570-583		10.1093/wber/lhw060		#612	Zenker 2018
COMT genotype, gambling activity, and cognition	Grant, J.E.; Leppink, E.W.; Redden, S.A.; Odlaug, B.L.; Chamberlain, S.R.	Neuropsychological studies of adults with problem gambling indicate impairments across multiple cognitive domains. Catechol-O-methyltransferase (COMT) plays a unique role in the regulation of dopamine in the prefrontal cortex, and has been implicated in the cognitive dysfunction evident in problem gambling. This study examined adults with varying levels of gambling behavior to determine whether C…	2015		Journal of Psychiatric Research	68		371-376		10.1016/j.jpsychires.2015.04.029		#613	Grant 2015
Functional correlates of resting-state connectivity in the default mode network of heroin users on methadone treatment and medication-free therapeutic community program	Kuo, L.-W.; Lin, P.-S.; Lin, S.-Y.; Liu, M.-F.; Jan, H.; Lee, H.-C.; Wang, S.-C.	The treatment of heroin addiction is a complex process involving changes in addictive behavior and brain functioning. The goal of this study was to explore the brain default mode network (DMN) functional connectivity using resting-state functional magnetic resonance imaging (rs-fMRI) and decision-making performance based on the Cambridge gambling task in heroin-dependent individuals undergoing me…	2019		Frontiers in Psychiatry	10	JUN			10.3389/fpsyt.2019.00381		#615	Kuo 2019
Decision-making, somatic markers and emotion processing in opiate users	Biernacki, K.; Terrett, G.; McLennan, S.N.; Labuschagne, I.; Morton, P.; Rendell, P.G.	Rationale: Opiate use is associated with deficits in decision-making. A possible explanation for these deficits is provided by the somatic marker hypothesis, which suggests that substance users may experience abnormal emotional responses during decision-making involving reward and punishment. This in turn may interfere with the brief physiological arousal, i.e. somatic markers that normally occur…	2018		Psychopharmacology	235	1	223-232		10.1007/s00213-017-4760-0		#617	Biernacki 2018
Characteristics and help-seeking behaviors of internet gamblers based on most problematic mode of gambling	Hing, N.; Russell, A.M.T.; Gainsbury, S.M.; Blaszczynski, A.	Background: Previous studies of problem Internet gamblers have failed to distinguish whether their problem gambling relates to Internet or land-based gambling modes. Therefore, characteristics and help-seeking behaviors of people whose gambling problems relate specifically to Internet gambling are unknown, but could inform the optimal alignment of treatment and support services with the needs and…	2015		Journal of Medical Internet Research	17	1	e13		10.2196/jmir.3781		#618	Hing 2015
Betting on DBS: Effects of subthalamic nucleus deep brain stimulation on risk taking and decision making in patients with parkinson's disease	Brandt, J.; Rogerson, M.; Al-Joudi, H.; Reckess, G.; Shpritz, B.; Umeh, C.C.; Aljehani, N.; Mills, K.; Mari, Z.	Objective: Concerns persist that deep brain stimulation (DBS) for Parkinson's disease (PD) increases impulsivity or induces excessive reward seeking. We report here the performance of PD patients with implanted subthalamic nucleus electrodes, with stimulation on and off, on 3 laboratory tasks of risk taking and decision making. They are compared with PD patients maintained on medication and healt…	2015		Neuropsychology	29	4	622-631		10.1037/neu0000164		#619	Brandt 2015
Why adolescents are at risk of misusing alcohol and gambling	No√´l, X.	Aims: The aim of the study was to explore the reasons for alcohol misuse and other risk-taking behaviours in adolescence. Methods: Narrative review. Results: Vulnerable adolescents make suboptimal addictive-related choices in the period of initiation of alcohol use and gambling, which is also a period of cognitive and brain development, and in health behaviours. Hyperactive response to rewards as…	2014		Alcohol and Alcoholism	49	2	165-172		10.1093/alcalc/agt161		#620	No√´l 2014
Online and mobile interventions for problem gambling, alcohol, and drugs: A systematic review	Giroux, I.; Goulet, A.; Mercier, J.; Jacques, C.; Bouchard, S.	Online interventions for gambling, alcohol, and illegal drug related problems have been developing at a fast pace over the past decade. Yet, little is known about the content and efficacy of interventions provided entirely online for reducing drug/alcohol use and gambling, or about the characteristics of those who use these interventions. This systematic review aims to describe the characteristic…	2017		Frontiers in Psychology	8	JUN			10.3389/fpsyg.2017.00954		#622	Giroux 2017
Long-term effectiveness of a gambling intervention program among children in central Illinois	Ren, J.; Moberg, K.; Scuffham, H.; Guan, D.; Asche, C.V.	Youth gambling is an increasing concern. As a response, the ‚ÄúDon't Gamble Away our Future (DGAOF)‚Äù program has been implemented among children in central Illinois. We aim to assess the long-term effectiveness of this school-based youth gambling prevention program in Illinois using the data from 2005 to 2009. The intervention included interactive PowerPoint presentations and prevention materia…	2019		PLoS ONE	14	2			10.1371/journal.pone.0212087		#624	Ren 2019
Case series: Salvia divinorum as a potential addictive hallucinogen	El-Khoury, J.; Baroud, E.	Background and Objective: Recreational use of salvia divinorum (salvia), a potent, naturally occurring hallucinogen, is on the rise internationally. Despite the paucity of information about its long-term health effects, salvia is readily available and generally portrayed as a safe non-addictive substance. Methods and Results: We report on two patients who presented with an enduring and pervasive …	2018		American Journal on Addictions	27	3	163-165		10.1111/ajad.12715		#625	El-Khoury 2018
The use of problem-solving therapy for primary care to enhance complex decision-making in healthy community-dwelling older adults	Nguyen, C.M.; Chen, K.-H.; Denburg, N.L.	Some older adults who are cognitively healthy have been found to make poor decisions. The vulnerability of such older adults has been postulated to be the result of disproportionate aging of the frontal lobes that contributes to a decline in executive functioning abilities among some older adults. The purpose of this study was to investigate whether decision-making performance in older adults can…	2018		Frontiers in Psychology	9	JUN			10.3389/fpsyg.2018.00870		#626	Nguyen 2018
Barriers in Access to the Treatment for People with Gambling Disorders. Are They Different from Those Experienced by People with Alcohol and/or Drug Dependence?	DƒÖbrowska, K.; Moskalewicz, J.; Wieczorek, ≈Å.	A prevalence of gambling disorders is diversified depending on the region of the world. Almost three quarters of pathological gamblers had never sought a professional treatment as well as an assistance in self-help groups. Reasons why they do not initiate a treatment are complex. The aim of the article is to compare barriers to the treatment for people with gambling disorders found in presented s…	2017		Journal of Gambling Studies	33	2	487-503		10.1007/s10899-016-9655-1		#627	DƒÖbrowska 2017
Behavioural addiction-A rising tide?	Chamberlain, S.R.; Lochner, C.; Stein, D.J.; Goudriaan, A.E.; van Holst, R.J.; Zohar, J.; Grant, J.E.	The term 'addiction' was traditionally used in relation to centrally active substances, such as cocaine, alcohol, or nicotine. Addiction is not a unitary construct but rather incorporates a number of features, such as repetitive engagement in behaviours that are rewarding (at least initially), loss of control (spiralling engagement over time), persistence despite untoward functional consequences,…	2016		European Neuropsychopharmacology	26	5	841-855		10.1016/j.euroneuro.2015.08.013		#628	Chamberlain 2016
Punding in non-demented Parkinson's disease patients: Relationship with psychiatric and addiction spectrum comorbidity	Pettorruso, M.; Fasano, A.; De Risio, L.; Ricciardi, L.; Di Nicola, M.; Martinotti, G.; Janiri, L.; Bentivoglio, A.R.	Punding is a stereotyped behavior characterized by an intense fascination with a complex, excessive, non-goal oriented, repetitive activity, associated with dopaminergic replacement therapy (DRT) in patients affected by Parkinson's disease (PD) and with dopamine agonists in several conditions. We studied 25 PD patients with punding behaviors, and compared them to 130 PD controls. The psychiatric …	2016		Journal of the Neurological Sciences	362		344-347		10.1016/j.jns.2016.02.016		#629	Pettorruso 2016
Problem Gambling Family Impacts: Development of the Problem Gambling Family Impact Scale	Dowling, N.A.; Suomi, A.; Jackson, A.C.; Lavis, T.	Although family members of problem gamblers frequently present to treatment services, problem gambling family impacts are under-researched. The most commonly endorsed items on a new measure of gambling-related family impacts [Problem Gambling Family Impact Measure (PG-FIM: Problem Gambler version)] by 212 treatment-seeking problem gamblers included trust (62.5 %), anger (61.8 %), depression or sa…	2016		Journal of Gambling Studies	32	3	935-955		10.1007/S10899-015-9582-6		#630	Dowling 2016
Clinical psychology of internet addiction: A review of its conceptualization, prevalence, neuronal processes, and implications for treatment	Pontes, H.M.; Kuss, D.J.; Griffiths, M.D.	Research into Internet addiction (IA) has grown rapidly over the last decade. The topic has generated a great deal of debate, particularly in relation to how IA can be defned conceptually as well as the many methodological limitations. The present review aims to further elaborate and clarify issues that are relevant to IA research in a number of areas including: defnition and characterization, in…	2015		Neuroscience and Neuroeconomics	4		2023-11-01		10.2147/NAN.S60982		#631	Pontes 2015
Independent Living Oldest Old and Their Primary Health Provider: A Mixed Method Examination of the Influence of Patient Personality Characteristics	Stadtlander, L.M.; Giles, M.J.; Sickel, A.E.; Brooks, E.; Brown, C.; Cormell, M.; Ewing, L.; Hart, D.; Koons, D.; Olson, C.; Parker, P.; Semenova, V.; Stoneking, S.	This convergent mixed methods study examined 35 healthy, independent living individuals (above 85 years) perceptions of their relationship with their primary health provider (PHP) and health practices. The relationship between PHP relationship perceptions and locus of control (LOC), resilience, and self-efficacy was explored through surveys and interviews. The majority indicated they visited thei…	2015		Journal of Applied Gerontology	34	7	906-928		10.1177/0733464813482182		#633	Stadtlander 2015
Impulse control behaviors and subthalamic deep brain stimulation in Parkinson disease	Merola, A.; Romagnolo, A.; Rizzi, L.; Rizzone, M.G.; Zibetti, M.; Lanotte, M.; Mandybur, G.; Duker, A.P.; Espay, A.J.; Lopiano, L.	To determine the clinical and demographic correlates of persistent, remitting, and new-onset impulse control behaviors (ICBs) before and after subthalamic deep brain stimulation (STN-DBS) in Parkinson‚Äôs disease (PD). We compared the pre- and post-surgical prevalence of ICBs, classified as impulse control disorders (ICD), dopamine dysregulation syndrome (DDS), and punding in 150 consecutive PD S…	2017		Journal of Neurology	264	1	40-48		10.1007/s00415-016-8314-x		#634	Merola 2017
Use of video modelling to teach complex and meaningful job skills to an adult with autism spectrum disorder	Rausa, V.C.; Moore, D.W.; Anderson, A.	Objective: To examine the effectiveness of a video modelling (VM) intervention to teach job-related telephone skills to an adult with Autism Spectrum Disorder (ASD). Methods: A multiple baseline design across four telephone-relevant behaviours was used to assess the effects of the intervention on the participant‚Äôs ability to respond to telephone calls. Results: Use of the VM intervention led to…	2016		Developmental Neurorehabilitation	19	4	267-274		10.3109/17518423.2015.1008150		#635	Rausa 2016
Common breast problems	Salzman, B.; Collins, E.; Hersh, L.	Palpable breast masses, mastalgia, and nipple discharge are commonly encountered symptoms in outpatient practice, causing significant patient anxiety and precipitating medical consultation. The initial workup includes a detailed clinical history and physical examination. Women presenting with a breast mass will require imaging and further assessment to exclude cancer. Diagnostic mammography is us…	2019		American Family Physician	99	8	505-514A				#638	Salzman 2019
Fronto-striatal network activation leads to less fatigue in multiple sclerosis	Dobryakova, E.; Hulst, H.E.; Spirou, A.; Chiaravalloti, N.D.; Genova, H.M.; Wylie, G.R.; DeLuca, J.	Background: The fronto-striatal network has been implicated in both fatigue, a common multiple sclerosis (MS) symptom, and goal attainment, which has been shown to reduce fatigue in healthy individuals. Objectives: To investigate whether stimulation of the fronto-striatal network through goal attainment (potential monetary gain) leads to fatigue reduction in MS and healthy control (HC) participan…	2018		Multiple Sclerosis Journal	24	9	1174-1182		10.1177/1352458517717087		#639	Dobryakova 2018
Is medicine use for nervousness associated with adolescent at-risk or problem gambling?	Canale, N.; Vieno, A.; Billieux, J.; Lazzeri, G.; Lemma, P.; Santinello, M.	Objective: To examine the association between adolescent at-risk or problem gambling (ARPG) and medicine used to treat nervousness in a large-scale nationally representative sample of Italian adolescents. Study design: Data from the 2013/2014 Health Behaviour in School-aged Children Survey was used for cross-sectional analyses (a sample of 20,791 15-year-old students). Self-administered questionn…	2017		European Addiction Research	23	4	171-176		10.1159/000479001		#643	Canale 2017
Problem gambling and help seeking among Chinese international students: Narratives of place identity transformation	Li, W.W.; Tse, S.	This article uses examples of problem gambling and help seeking among Chinese international students in New Zealand to demonstrate place identity transformation. Two-wave narrative interviews were conducted with 15 Chinese international students. Place identity among participants is shown to be a process that features the transformation of participants' identity. While the casinos in which the Ch…	2015		Journal of Health Psychology	20	3	300-312		10.1177/1359105314566611		#645	Li 2015
Psychiatric Conditions in Parkinson Disease	Buoli, M.; Caldiroli, A.; Altamura, A.C.	Psychiatric conditions often complicate the outcome of patients affected by Parkinson disease (PD), but they differ from classical psychiatric disorders in terms of underlying biological mechanisms, clinical presentation, and treatment response. The purpose of the present review is to illustrate the biological and clinical aspects of psychiatric conditions associated with PD, with particular refe…	2016		Journal of Geriatric Psychiatry and Neurology	29	2	72-91		10.1177/0891988715606233		#646	Buoli 2016
Changes of quality of life and cognitive function in individuals with Internet gaming disorder: A 6-month follow-up	Lim, J.-A.; Lee, J.-Y.; Jung, H.Y.; Sohn, B.K.; Choi, S.-W.; Kim, Y.J.; Kim, D.-J.; Choi, J.-S.	Internet gaming disorder (IGD) contributes to poor quality of life (QOL) and cognitive dysfunction and is increasingly recognized as a social problem in various countries. However, no evidence exists to determine whether QOL and cognitive dysfunction stabilize after appropriate management. The present study addressed improvement in QOL and cognitive functioning associated with changes in addictio…	2016		Medicine (United States)	95	50	e5695		10.1097/MD.0000000000005695		#647	Lim 2016
Change Strategies and Associated Implementation Challenges: An Analysis of Online Counselling Sessions	Rodda, S.N.; Hing, N.; Hodgins, D.C.; Cheetham, A.; Dickins, M.; Lubman, D.I.	Self-change is the most frequent way people limit or reduce gambling involvement and often the first choice of people experiencing gambling-related problems. Less well known is the range of change strategies gamblers use and how these are selected, initiated or maintained. This study examined change strategies discussed in counselling transcripts from 149 clients who accessed a national online ga…	2017		Journal of Gambling Studies	33	3	955-973		10.1007/s10899-016-9661-3		#648	Rodda 2017
The use of self-management strategies for problem gambling: A scoping review	Matheson, F.I.; Hamilton-Wright, S.; Kryszajtys, D.T.; Wiese, J.L.; Cadel, L.; Ziegler, C.; Hwang, S.W.; Guilcher, S.J.T.	Background: Problem gambling (PG) is a serious public health concern that disproportionately affects people experiencing poverty, homelessness, and multimorbidity including mental health and substance use concerns. Little research has focused on self-help and self-management in gambling recovery, despite evidence that a substantial number of people do not seek formal treatment. This study explore…	2019		BMC Public Health	19	1			10.1186/s12889-019-6755-8		#650	Matheson 2019
Impulsiveness in alcohol addiction and pathological gambling	Bodor, D.; Tomiƒá, A.; Ricija≈°, N.; Zoriƒçiƒá, Z.; Filipƒçiƒá, I.	Numerous conducted studies, as well as the daily clinical experience, proves the importance of the role that impulsiveness plays in the clinical course and the treatment response in both psychoactive substance addictions, such as alcohol use disorder and behavioural addictions, such as gambling addiction. In the daily practice, impulsiveness as a personality trait is observed either in the contex…	2016		Alcoholism and Psychiatry Research	52	2	149-158		10.20471/apr.2016.52.02.05		#651	Bodor 2016
Prefrontal Recruitment Mitigates Risk-Taking Behavior in Human Immunodeficiency Virus-Infected Young Adults	Smith, R.X.; Guha, A.; Vaida, F.; Paul, R.H.; Ances, B.	Background Human immunodeficiency virus (HIV)-infected (HIV +) young adults often engage in risk-taking behavior. However, the disruptive effects of HIV on the neurobiological underpinnings of risky decision making are not well understood. Methods Risky decision making, measured via the Iowa Gambling Task (IGT), was compared voxel-wise to resting cerebral blood flow (rCBF) acquired via arterial s…	2018		Clinical Infectious Diseases	66	10	1595-1601		10.1093/cid/cix1031		#653	Smith 2018
Neuropsychiatric characterization of individuals with inhalant use disorder and polysubstance use according to latent profiles of executive functioning	Mar√≠n-Navarrete, R.; Toledo-Fern√°ndez, A.; Villalobos-Gallegos, L.; P√©rez-L√≥pez, A.; Medina-Mora, M.E.	Background: Inhalant use disorder (IUD) is associated with deficits in executive functions (EFs). We described latent profiles of EFs and distribution of neuropsychiatric disorders and patterns of severity of use across these profiles. Methods: Individuals with IUD were recruited at community-based residential facilities for substance use treatment in Mexico City. Latent profile analysis was cond…	2018		Drug and Alcohol Dependence	190		104-111		10.1016/j.drugalcdep.2018.06.005		#654	Mar√≠n-Navarrete 2018
Cognitive and neurobiological aspects of problem gambling: Relevance to treatment	Chu, S.; Clark, L.	Problem gambling (formally termed Gambling Disorder) is recognized as the first behavioural addiction in the DSM-5. Research on cognitive and neurobiological differences in individuals with gambling problems was instrumental in this reclassification decision. Problem gambling is also increasingly acknowledged to be a heterogeneous disorder, with respect to gambling motives, aetiological subtypes,…	2015		Canadian Journal of Addiction	6	2	62-71				#655	Chu 2015
Practical Treatments Considering the Role of Sociocultural Factors on Problem Gambling	Richard, K.; Baghurst, T.; Faragher, J.M.; Stotts, E.	Reviews of problem gambling (PG) literature increasingly recognize the ways in which different ethnic groups are affected by gambling behaviors, yet discourse, which considers sociocultural factors within PG, remains limited. Literature on this topic is influenced by large inconsistencies amongst research studies, overlapping terminology, and variability in the validity of research studies, makin…	2017		Journal of Gambling Studies	33	1	265-281		10.1007/s10899-016-9625-7		#656	Richard 2017
Cognitive distortions and ADHD in pathological gambling: A national longitudinal case-control cohort study	Romo, L.; Legauffre, C.; Guilleux, A.; Valleur, M.; Magalon, D.; Fats√©as, M.; Ch√©reau-Boudet, I.; Luquiens, A.; V√©nisse, J.-L.; Group, J.; Grall-Bronnec, M.; Challet-Bouju, G.	Introduction: The primary outcome of our study was to assess the links between the level of cognitive distortions and the severity of gambling disorder. We also aimed at assessing the links between patient gambling trajectories and attention deficit and hyperactivity disorder (ADHD). Materials and methods: The study population (n = 628) was comprised of problem and non-problem gamblers of both se…	2016		Journal of Behavioral Addictions	5	4	649-657		10.1556/2006.5.2016.070		#657	Romo 2016
Effects of affective and anxiety disorders on outcome in problem gamblers attending routine cognitive‚Äìbehavioural treatment in South Australia	Smith, D.; Harvey, P.; Humeniuk, R.; Battersby, M.; Pols, R.	This study evaluated the influence of 12-month affective and anxiety disorders on treatment outcomes for adult problem gamblers in routine cognitive‚Äìbehavioural therapy. A cohort study at a state-wide gambling therapy service in South Australia. Primary outcome measure was rated by participants using victorian gambling screen (VGS) ‚Äòharm to self‚Äô sub-scale with validated cut score 21? (scor…	2015		Journal of Gambling Studies	31	3	1069-1083		10.1007/s10899-014-9465-2		#658	Smith 2015
The crucial role of recovery capital in individuals with a gambling disorder	Gavriel-Fried, B.	Background and aims: The concept of recovery capital (RC) describes the internal and external resources that individuals draw upon to initiate and sustain the processes of addiction recovery. This concept has been primarily applied to individuals recovering from substance addictions. In this study, the RC concept was applied to individuals with a gambling disorder (GD) to test its associations wi…	2018		Journal of Behavioral Addictions	7	3	792-799		10.1556/2006.7.2018.82		#660	Gavriel-Fried 2018
Effects of recipient age and diagnosis on health-related quality-of-life benefit of lung transplantation	Singer, L.G.; Chowdhury, N.A.; Faughnan, M.E.; Granton, J.; Keshavjee, S.; Marras, T.K.; Tullis, D.E.; Waddell, T.K.; Tomlinson, G.	Rationale: The average age of lung transplant recipients is increasing, and the mix of recipient indications for transplantation is changing. Objectives: To determine whether the health-related quality-of-life (HRQL) benefit of lung transplantation differs by recipient age and diagnosis. Methods: In this prospective cohort study, we obtained serialHRQL measurements in adults with advanced lung di…	2015		American Journal of Respiratory and Critical Care Medicine	192	8	965-973		10.1164/rccm.201501-0126OC		#661	Singer 2015
Group Treatment for Women Gamblers Using Web, Teleconference and Workbook: Effectiveness Pilot	Boughton, R.R.; Jindani, F.; Turner, N.E.	While the past decades have seen a dramatic increase in the number of women who gamble and develop consequent problems, treatment services are being underutilized in Ontario. This pilot study explores the feasibility of using web- and phone-based group interventions to expand services available for women who might not otherwise seek or be able to access treatment. Distinct treatment consideration…	2016		International Journal of Mental Health and Addiction	14	6	1074-1095		10.1007/s11469-016-9700-4		#662	Boughton 2016
Risk behavior in opioid-dependent individuals after the administration of a therapeutic dose of methadone	Gorzela≈Ñczyk, E.J.; Fareed, A.; Walecki, P.; Feit, J.; Kunc, M.	Background and Objectives Evidence suggests that methadone may play a protective role in the faulty decision-making in heroin-addicted individuals. This may reduce craving for opioids and the risky decisions associated with active opioid use. Methods We tested the effect of a daily therapeutic dose of methadone on faulty decision-making in eighty (n-=-80) individuals with a history of opioid addi…	2014		American Journal on Addictions	23	6	608-612		10.1111/j.1521-0391.2014.12154.x		#664	Gorzela≈Ñczyk 2014
Naltrexone and disulfiram treatment response in Veterans with alcohol dependence and co-occurring problem-gambling features	Grant, J.E.; Potenza, M.N.; Kraus, S.W.; Petrakis, I.L.	Background: Disordered gambling behavior frequently co-occurs with alcohol dependence and other psychiatric conditions. Using data from a previously published trial, we conducted secondary analyses to examine the influence of problem-gambling features on treatment outcome for alcohol dependence or co-occurring psychopathology assessed via DSM-IV criteria. Methods: Two hundred fifty-four patients …	2017		Journal of Clinical Psychiatry	78	9	e1299-e1306		10.4088/JCP.16m11220		#666	Grant 2017
Contrived motivating operations alter delay-discounting values of disordered gamblers	Dixon, M.R.; Buono, F.D.; Belisle, J.	The present study required 9 disordered gamblers to make hypothetical selections between smaller and larger amounts of money at varying delays. Participants were also required to respond to the task given the contrived hypothetical conditions of earning twice or half as much as they did at their current jobs. The results demonstrated how participants‚Äô delay discounting was altered via contrived…	2016		Journal of Applied Behavior Analysis	49	4	986-990		10.1002/jaba.335		#667	Dixon 2016
Scopolamine and amphetamine produce similar decision-making deficits on a rat gambling task via independent pathways	Silveira, M.M.; Malcolm, E.; Shoaib, M.; Winstanley, C.A.	Disorders characterized by disturbed cholinergic signaling, such as schizophrenia, exhibit impaired performance on measures of real-world cost/benefit decision-making. Whether the cholinergic system contributes to the choice deficits observed is currently unknown.We therefore determined the effects of broad-acting agonists and antagonists at the nicotinic and muscarinic receptor on decision makin…	2015		Behavioural Brain Research	281		86-95		10.1016/j.bbr.2014.12.029		#668	Silveira 2015
Lottery ticket was more effective than a prize draw in increasing questionnaire response among cancer survivors	Drummond, F.J.; O'Leary, E.; Sharp, L.	Objectives Compare the effect of financial incentives on response to a cancer survivors' postal questionnaire. Study Design and Setting Prostate cancer survivors in Ireland, 1.5-18 years after diagnosis, were randomized to the (1) "lottery" arm [a ‚Ç¨1 lottery scratch card sent with the questionnaire (n = 2,413)] or (2) "prize" arm [entry into a draw on return of a completed questionnaire (n = 2,…	2015		Journal of Clinical Epidemiology	68	7	769-775		10.1016/j.jclinepi.2015.01.013		#670	Drummond 2015
Dopamine Agonists: Time Pattern of Adverse Effects Reporting in Australia	Hollingworth, S.A.; McGuire, T.M.; Pache, D.; Eadie, M.J.	Background: In Australia, there is voluntary reporting of suspected adverse events (AEs) of therapeutic medicines. Some dopamine agonists (DAs) have serious AEs. Objective: We aimed to explore the pattern of DA AE reporting over two decades. Methods: We analysed AE case line listings obtained from the Australian Committee on the Safety of Medicines (ACSOM) for bromocriptine, cabergoline, pergolid…	2015		Drugs - Real World Outcomes	2	3	199-203		10.1007/s40801-015-0028-3		#671	Hollingworth 2015
Impact of living with scoliosis: A utility outcome score assessment	Aldebeyan, S.; Sinno, H.; Makhdom, A.; Ouellet, J.A.; Saran, N.	Study Design. Survey. Objective. The aim of this study was to objectify the burden of adolescent idiopathic scoliosis (AIS) to better advocate for scoliosis care in the future. Summary of Background Data. AIS is a common spinal deformity that can affect individuals on many levels. Patients with big curves usually seek medical advice for surgical correction of their deformity. Methods. Participant…	2017		Spine	42	2	E93-E97		10.1097/BRS.0000000000001708		#672	Aldebeyan 2017
Executive function impairments in fibromyalgia syndrome: Relevance of clinical variables and body mass index	de Guevara, C.M.L.; Fern√°ndez-Serrano, M.J.; Reyes del Paso, G.A.; Duschek, S.	Background Several investigations suggest the presence of deterioration of executive function in fibromyalgia syndrome (FMS). The study quantified executive functions in patients with FMS. A wide array of functions was assessed, including updating, shifting and inhibition, as well as decision making and mental planning. Moreover, clinical variables were investigated as possible mediators of execu…	2018		PLoS ONE	13	4			10.1371/journal.pone.0196329		#674	deGuevara 2018
Using photovoice with children of addicted parents to integrate phenomenological and social reality	Malka, M.; Huss, E.; Bendarker, L.; Musai, O.	On a micro level, addiction of a parent has a long-term psychological impact on children's social, developmental, cognitive and emotional levels. On a macro level, the energy required to bear the social shame of the parent's addiction and the need to keep the secret are also very difficult. Photovoice makes it possible to express both the inner experience through symbols and metaphors, and the so…	2018		Arts in Psychotherapy	60		82-90		10.1016/j.aip.2017.11.001		#676	Malka 2018
A counselling line for problem and pathological gambling in South Africa: Preliminary data analysis	Sinclair, H.; Pretorius, A.; Stein, D.J.	Objective: Various countries and states have established telephone counselling lines for people with pathological or problem gambling. Data from such services may contribute to describing systematically the nature of gambling problems in a particular area. To date, however, few data have been published on such a telephone counselling line in a low or middle income country. Method: Data on calls t…	2014		Journal of Behavioral Addictions	3	3	199-202		10.1556/JBA.3.2014.017		#677	Sinclair 2014
The efficacy of motivational intervention and cognitive-behavioral therapy for pathological gambling	Garcia-Caballero, A.; Torrens-Lluch, M.; Ram√≠rez-Gendrau, I.; Garrido, G.; Vall√®s, V.; Aragay, N.	The aim of the current study is to determine the effectiveness of an individual psychological intervention based on the motivational interview and cognitive-behavioral therapy for the treatment of pathological gambling. A sample of 18 participants, diagnosed of pathological gambling and without any other associated comorbidity, were assessed, attended at the publicly-funded Gambling and Behaviora…	2018		Adicciones	30	3	217-222		10.20882/adicciones.965		#678	Garcia-Caballero 2018
Mindfulness-Based Approaches in the Treatment of Disordered Gambling: A Systematic Review and Meta-Analysis	Maynard, B.R.; Wilson, A.N.; Labuzienski, E.; Whiting, S.W.	Background and Aims: To examine the effects of mindfulness-based interventions on gambling behavior and symptoms, urges, and financial outcomes. Method: Systematic review and meta-analytic procedures were employed to search, select, code, and analyze studies conducted between 1980 and 2014, assessing the effects of mindfulness-based interventions in the treatment of disordered gambling with adult…	2018		Research on Social Work Practice	28	3	348-362		10.1177/1049731515606977		#679	Maynard 2018
Amplified Striatal Responses to Near-Miss Outcomes in Pathological Gamblers	Sescousse, G.; Janssen, L.K.; Hashemi, M.M.; Timmer, M.H.M.; Geurts, D.E.M.; Ter Huurne, N.P.; Clark, L.; Cools, R.	Near-misses in gambling games are losing events that come close to a win. Near-misses were previously shown to recruit reward-related brain regions including the ventral striatum, and to invigorate gambling behavior, supposedly by fostering an illusion of control. Given that pathological gamblers are particularly vulnerable to such cognitive illusions, their persistent gambling behavior might res…	2016		Neuropsychopharmacology	41	10	2614-2623		10.1038/npp.2016.43		#681	Sescousse 2016
Avoidant decision-making in social anxiety disorder: A laboratory task linked to in vivo anxiety and treatment outcome	Pittig, A.; Alpers, G.W.; Niles, A.N.; Craske, M.G.	Recent studies on reward-based decision-making in the presence of anxiety-related stimuli demonstrated that approach-avoidance conflicts can be assessed under controlled laboratory conditions. However, the clinical relevance of these decision conflicts has not been demonstrated. To this end, the present study investigated avoidant decisions in treatment-seeking individuals with social anxiety dis…	2015		Behaviour Research and Therapy	73		96-103		10.1016/j.brat.2015.08.003		#682	Pittig 2015
Surgical treatment of microprolactinomas: pros	Salvatori, R.	Medical therapy with dopaminergic agonists (DAs) has been used for several decades for the treatment of both micro- and macroprolactinomas, without much differentiation between the two conditions. While most cases respond well to DAs in terms of prolactin normalization and control of tumor growth, DAs are often needed for many years, or even for lifetime. Concerns have been raised recently about …	2014		Endocrine	47	3	725-729		10.1007/s12020-014-0281-3		#683	Salvatori 2014
ICARUS study: Prevalence and clinical features of impulse control disorders in Parkinson's disease	Antonini, A.; Barone, P.; Bonuccelli, U.; Annoni, K.; Asgharnejad, M.; Stanzione, P.	Background Impulse control disorders/other compulsive behaviours (ICD behaviours') occur in Parkinson's disease (PD), but prospective studies are scarce, and prevalence and clinical characteristics of patients are insufficiently defined. Objectives To assess the presence of ICD behaviours over a 2-year period, and evaluate patients' clinical characteristics. Methods A prospective, non-interventio…	2017		Journal of Neurology, Neurosurgery and Psychiatry	88	4	317-324		10.1136/jnnp-2016-315277		#684	Antonini 2017
Reliability and validity of the work and social adjustment scale in treatment-seeking problem gamblers	Tolchard, B.	Background: Problem gambling is a growing concern as governments become more reliant on gambling revenue particularly from increases in gambling casinos. It is widely reported that problem gamblers experience both high levels of comorbid mental health issues and subsequent disability that comes with such. To date, there have been fewmeasures tested with problem gamblers that are a good measure of…	2016		Journal of Addictions Nursing	27	4	229-233		10.1097/JAN.0000000000000141		#686	Tolchard 2016
Impact of working memory training on hot executive functions (decision-making and theory of mind) in children with ADHD: A randomized controlled trial	Bigorra, A.; Garolera, M.; Guijarro, S.; Hervas, A.	Background Children with attention deficit/hyperactivity disorder (ADHD) have deficits in working memory (WM) and in hot executive functions (EFs) that may be related. The main aim of this study was to analyze the efficacy of computerized Cogmed Working Memory Training‚Ñ¢ (CWMT) on hot EF decision-making and theory of mind (ToM). Correlational analyses between WM and hot EFs at baseline were also…	2016		Neuropsychiatry	6	5	251-263		10.4172/Neuropsychiatry.1000147		#689	Bigorra 2016
Attentional bias in non-problem gamblers, problem gamblers, and abstinent pathological gamblers: An experimental study	Ciccarelli, M.; Nigro, G.; Griffiths, M.D.; Cosenza, M.; D'Olimpio, F.	Background Attentional biases have been recognized as factors responsible for the maintenance of gambling problems. To date, no study has ever assessed the attentional biases among problem gamblers that have discontinued gambling (e.g., abstinent gamblers in treatment). Methods The sample consisted of 75 participants comprising three groups: non-problem gamblers, problem gamblers, and abstinent p…	2016		Journal of Affective Disorders	206		2016-09-01		10.1016/j.jad.2016.07.017		#691	Ciccarelli 2016
Examining the potential for therapeutic jurisprudence in cases of gambling-related criminal offending in Australia	Adolphe, A.; van Golde, C.; Blaszczynski, A.	Despite being recognised as an addiction in the psychological and legal domains, gambling disorder does not mitigate the culpability of perpetrators of gambling-related offences in Australia. This article will argue that this stance is misguided, as it is founded upon misconceptions about the nature of problem gambling, exaggerated emphasis upon certain sentencing principles over others and undue…	2019		Current Issues in Criminal Justice	31	2	236-254		10.1080/10345329.2019.1603071		#692	Adolphe 2019
The Œ≤-adrenoceptor blocker propranolol ameliorates compulsive-like gambling behaviour in a rodent slot machine task: implications for iatrogenic gambling disorder	Cocker, P.J.; Lin, M.Y.; Tremblay, M.; Kaur, S.; Winstanley, C.A.	Previous work has shown that chronic administration of the dopamine D2/3 receptor agonist ropinirole invigorates performance on a rodent slot machine task (rSMT). This behavioural change appears superficially similar to the iatrogenic gambling disorder (GD) observed in a sub-set of patients with Parkinson's disease (PD), and has been associated with increased activation of the intra-cellular sign…	2019		European Journal of Neuroscience	50	3	2401-2414		10.1111/ejn.14070		#693	Cocker 2019
Effects of a depression-focused internet intervention in slot machine gamblers: A randomized controlled trial	B√ºcker, L.; Bierbrodt, J.; Hand, I.; Wittekind, C.; Moritz, S.	Background Problematic and pathological gambling have been linked to depression. Despite a high demand for treatment and negative financial consequences, only a small fraction of problematic and pathological gamblers seek professional help. The existing treatment gap could be narrowed by providing low-threshold, anonymous internet-based interventions. The aim of the present study was to examine t…	2018		PLoS ONE	13	6			10.1371/journal.pone.0198859		#694	B√ºcker 2018
Outcome of treatment seeking rural gamblers attending a nurse-led cognitive-behaviour therapy service: A pilot study	Tolchard, B.	Objectives Little is known about the differences between urban and rural gamblers in Australia, in terms of comorbidity and treatment outcome. Health disparities exist between urban and rural areas in terms of accessibility, availability, and acceptability of treatment programs for problem gamblers. However, evidence supporting cognitive-behaviour therapy as the main treatment for problem gambler…	2016		International Journal of Nursing Sciences	3	1	89-95		10.1016/j.ijnss.2016.01.004		#695	Tolchard 2016
Predictors of Treatment Outcome Among Asian Pathological Gamblers (PGs): Clinical, Behavioural, Demographic, and Treatment Process Factors	Guo, S.; Manning, V.; Thane, K.K.W.; Ng, A.; Abdin, E.; Wong, K.E.	Research on predictors of treatment outcome among pathological gamblers (PGs) is inconclusive and dominated by studies from Western countries. Using a prospective longitudinal design, the current study examined demographic, clinical, behavioural and treatment programme predictors of gambling frequency at 3, 6 and 12-months, among PGs treated at an addiction clinic in Singapore. Measures included …	2014		Journal of Gambling Studies	30	1	89-103		10.1007/s10899-012-9328-7		#697	Guo 2014
Treatment consumption and treatment re-enrollment in GHB-dependent patients in The Netherlands	van Noorden, M.S.; Mol, T.; Wisselink, J.; Kuijpers, W.; Dijkstra, B.A.G.	Background The objective of this study was to assess treatment consumption and re-enrollment in treatment in patients with gamma-hydroxybutyrate (GHB)-dependence in Dutch Addiction Treatment Centers (ATCs) in comparison with other addictions. Methods A cohort-study using nationwide administrative data from regular Dutch ATCs associated with the Dutch National Alcohol and Drugs Information System …	2017		Drug and Alcohol Dependence	176		96-101		10.1016/j.drugalcdep.2017.02.026		#698	vanNoorden 2017
How coping styles, cognitive distortions, and attachment predict problem gambling among adolescents and young adults	Calado, F.; Alexandre, J.; Griffiths, M.D.	Background and aims: Recent research suggests that youth problem gambling is associated with several factors, but little is known how these factors might influence or interact each other in predicting this behavior. Consequently, this is the first study to examine the mediation effect of coping styles in the relationship between attachment to parental figures and problem gambling. Methods: A tota…	2017		Journal of Behavioral Addictions	6	4	648-657		10.1556/2006.6.2017.068		#699	Calado 2017
Participants' experiences of a workplace-oriented problem gambling prevention program for managers and HR officers: A qualitative study	Rafi, J.; Ivanova, E.; Rozental, A.; Lindfors, P.; Carlbring, P.	Workplace health promotion programs (WHPPs) refer to a set of health promotion and protection strategies implemented at a worksite and designed to meet the health and safety needs of employees. One important question for WHPPs is how middle management experience their participation in a WHPP. This study aims to explore this question further by applying a qualitative content analysis to interviews…	2019		Frontiers in Psychology	10	JULY			10.3389/fpsyg.2019.01494		#702	Rafi 2019
Piloting the addition of contingency management to best practice counselling as an adjunct treatment for rural and remote disordered gamblers: Study protocol	Christensen, D.R.; Witcher, C.S.G.; Leighton, T.; Hudson-Breen, R.; Ofori-Dei, S.	Introduction Problematic gambling is a significant Canadian public health concern that causes harm to the gambler, their families, and society. However, a significant minority of gambling treatment seekers drop out prior to the issue being resolved; those with higher impulsivity scores have the highest drop-out rates. Consequently, retention is a major concern for treatment providers. The aim of …	2018		BMJ Open	8	4			10.1136/bmjopen-2017-018804		#703	Christensen 2018
Giving room to subjectivity in understanding and assessing problem gambling: A patient-centered approach focused on quality of life	Bonfils, N.A.; Grall-Bronnec, M.; Caillon, J.; Limosin, F.; Benyamina, A.; Aubin, H.-J.; Luquiens, A.	Problem gambling is characterized by high stigma and self-stigma, making relevant measurement of the burden of the disorder complex. The aim of our qualitative study was to describe health-related quality of life (HRQOL) impacted by problem gambling from the patients‚Äô perspective. Methods: We conducted 6 focus groups with 25 current or lifetime at-risk problem gamblers to identify key domains o…	2019		Journal of Behavioral Addictions	8	1	103-113		10.1556/2006.7.2018.137		#704	Bonfils 2019
Patient preference and decision-making for initiating metastatic colorectal cancer medical treatment	Fu, A.Z.; Graves, K.D.; Jensen, R.E.; Marshall, J.L.; Formoso, M.; Potosky, A.L.	Purpose: Some medical treatment for metastatic colorectal cancer (CRC) may have marginal survival benefit, but cause toxicities. The purpose of this study is to determine metastatic CRC patients‚Äô tradeoffs in making a decision to undergo new medical treatment. Methods: We conducted a survey of patients with a diagnosis of advanced CRC who were currently receiving or completed one chemotherapy r…	2016		Journal of Cancer Research and Clinical Oncology	142	3	699-706		10.1007/s00432-015-2073-4		#705	Fu 2016
Current suicidal ideation in treatment-seeking individuals in the United Kingdom with gambling problems	Ronzitti, S.; Soldini, E.; Smith, N.; Potenza, M.N.; Clerici, M.; Bowden-Jones, H.	Background Studies show higher lifetime prevalence of suicidality in individuals with pathological gambling. However, less is known about the relationship between pathological gambling and current suicidal ideation. Objectives We investigated socio-demographic, clinical and gambling-related variables associated with suicidality in treatment-seeking individuals. Methods Bivariate analyses and logi…	2017		Addictive Behaviors	74		33-40		10.1016/j.addbeh.2017.05.032		#706	Ronzitti 2017
Prevalence of coaddictions and rate of successful treatment among a french sample of opioid-dependent patients with long-term opioid substitution therapy: The opal study	Grall-Bronnec, M.; Laforgue, E.-J.; Challet-Bouju, G.; Cholet, J.; Hardouin, J.-B.; Leboucher, J.; Guillou-Landr√©at, M.; Victorri-Vigneau, C.	Background: Opioid use disorder (OUD) is a worldwide major health concern due to increased early mortality and morbidity. Opioid substitution therapy (OST) is approved in the context of a global OUD treatment (OUDT), in conjunction with psychosocial interventions. Many factors can explain why unsuccessful treatment rates remain high. While the phenomenon of addiction switching is often proposed, …	2019		Frontiers in Psychiatry	10	OCT			10.3389/fpsyt.2019.00726		#707	Grall-Bronnec 2019
Virtual reality cue exposure for the relapse prevention of tobacco consumption: A study protocol for a randomized controlled trial	Giovancarli, C.; Malbos, E.; Baumstarck, K.; Parola, N.; P√©lissier, M.-F.; Lan√ßon, C.; Auquier, P.; Boyer, L.	Background: Successful interventions have been developed for smoking cessation, but the success of smoking relapse prevention interventions has been limited. In particular, cognitive behavioural therapy (CBT) has been hampered by a high relapse rate. Because relapses can be due to the presence of conditions associated with tobacco consumption (such as drinking in bars with friends), virtual reali…	2016		Trials	17	1			10.1186/s13063-016-1224-5		#709	Giovancarli 2016
Constructivist Simultaneous Treatment of Borderline Personality Disorder, Trauma, and Addiction Comorbidity: A Qualitative Case Study	Johansen, A.B.; Tavakoli, S.; Bjelland, I.; Lumley, M.	This qualitative case study explored one client's recovery from borderline personality disorder, trauma, and problem gambling. The client attended 18 months of integrative treatment and was followed for 5 years. The study included 106 data points of both client and therapist data. We identified three phases to treatment. First, alliance formation and normalization appeared as mechanisms, and the …	2017		Qualitative Health Research	27	2	236-248		10.1177/1049732315618659		#712	Johansen 2017
Impulse control disorder related behaviours during long-term rotigotine treatment: a post hoc analysis	Antonini, A.; Chaudhuri, K.R.; Boroojerdi, B.; Asgharnejad, M.; Bauer, L.; Grieger, F.; Weintraub, D.	Background and purpose: Dopamine agonists in Parkinson's disease (PD) are associated with impulse control disorders (ICDs) and other compulsive behaviours (together called ICD behaviours). The frequency of ICD behaviours reported as adverse events (AEs) in long-term studies of rotigotine transdermal patch in PD was evaluated. Methods: This was a post hoc analysis of six open-label extension studi…	2016		European Journal of Neurology	23	10	1556-1565		10.1111/ene.13078		#713	Antonini 2016
Binge-drinking and non-partner aggression are associated with gambling among Veterans with recent substance use in VA outpatient treatment	Davis, A.K.; Bonar, E.E.; Goldstick, J.E.; Walton, M.A.; Winters, J.; Chermack, S.T.	Background Gambling is relatively under-assessed in Veterans Affairs (VA) substance use disorder (SUD) treatment settings, yet shared characteristics with substance addiction suggest the importance of understanding how gambling behaviors present in Veterans seeking SUD care. Method We evaluated substance use, mental health, and violence-related correlates of past 30-day gambling among 833 Veteran…	2017		Addictive Behaviors	74		27-32		10.1016/j.addbeh.2017.05.022		#714	Davis 2017
Impulsive choice predicts short-term relapse in substance-dependent individuals attending an in-patient detoxification programme	Stevens, L.; Goudriaan, A.E.; Verdejo-Garcia, A.; Dom, G.; Roeyers, H.; Vanderplasschen, W.	Background Impulsivity is a hallmark characteristic of substance use disorders. Recently, studies have begun to explore whether increased impulsivity in substance-dependent individuals (SDIs) is associated with a greater propensity to relapse following treatment. Despite growing recognition of its multidimensional nature, however, most studies have treated impulsivity unilaterally. Accordingly, i…	2015		Psychological Medicine	45	10	2083-2093		10.1017/S003329171500001X		#716	Stevens 2015
Evidence-based guidelines for treating bipolar disorder: Revised third edition recommendations from the British Association for Psychopharmacology	Goodwin, G.M.; Haddad, P.M.; Ferrier, I.N.; Aronson, J.K.; Barnes, T.R.H.; Cipriani, A.; Coghill, D.R.; Fazel, S.; Geddes, J.R.; Grunze, H.; Holmes, E.A.; Howes, O.; Hudson, S.; Hunt, N.; Jones, I.; MacMillan, I.C.; McAllister-Williams, H.; Miklowitz, D.R.; Morriss, R.; Munaf√≤, M.; Paton, C.; Saharkian, B.J.; Saunders, K.E.A.; Sinclair, J.M.A.; Taylor, D.; Vieta, E.; Young, A.H.	The British Association for Psychopharmacology guidelines specify the scope and targets of treatment for bipolar disorder. The third version is based explicitly on the available evidence and presented, like previous Clinical Practice Guidelines, as recommendations to aid clinical decision making for practitioners: it may also serve as a source of information for patients and carers, and assist au…	2016		Journal of Psychopharmacology	30	6	495-553		10.1177/0269881116636545		#720	Goodwin 2016
Therapeutic Potential of 5-HT2C Receptor Agonists for Addictive Disorders	Higgins, G.A.; Fletcher, P.J.	The neurotransmitter 5-hydroxytryptamine (5-HT; serotonin) has long been associated with the control of a variety of motivated behaviors, including feeding. Much of the evidence linking 5-HT and feeding behavior was obtained from studies of the effects of the 5-HT releaser (dex)fenfluramine in laboratory animals and humans. Recently, the selective 5-HT2C receptor agonist lorcaserin received FDA a…	2015		ACS Chemical Neuroscience	6	7	1071-1088		10.1021/acschemneuro.5b00025		#722	Higgins 2015
Effectiveness of problem gambling interventions in a service setting: A protocol for a pragmatic randomised controlled clinical trial	Abbott, M.; Bellringer, M.; Vandal, A.C.; Hodgins, D.C.; Battersby, M.; Rodda, S.N.	Introduction: The primary purpose of this study is to evaluate the relative effectiveness of 2 of the best developed and most promising forms of therapy for problem gambling, namely face-to-face motivational interviewing (MI) combined with a self-instruction booklet (W) and follow-up telephone booster sessions (B; MI+W+B) and face-to-face cognitive-behavioural therapy (CBT). Methods and analysis:…	2017		BMJ Open	7	3			10.1136/bmjopen-2016-013490		#723	Abbott 2017
Cultural Competence in the Treatment of Addictions: Theory, Practice and Evidence	Gainsbury, S.M.	Culturally and linguistically diverse (CALD) populations often have high rates of addictive disorders, but lower rates of treatment seeking and completion than the mainstream population. A significant barrier to treatment is the lack of culturally relevant and appropriate treatment. A literature review was conducted to identify relevant literature related to cultural competence in mental health s…	2017		Clinical Psychology and Psychotherapy	24	4	987-1001		10.1002/cpp.2062		#725	Gainsbury 2017
An examination of the relationship between social casino gaming and gambling: The bad, the ugly, and the good	Wohl, M.J.A.; Salmon, M.M.; Hollingshead, S.J.; Kim, H.S.	Social casino games (i.e., free-to-play online gambling-themed games) are now ubiquitous on social network platforms such as Facebook. Their popularity and similarity to gambling games has raised concern that, among other things, social casino games will normalize gambling behaviour, which may contribute to gambling participation and to a rise in the rate of disordered gambling. Herein, we review…	2017		Journal of Gambling Issues	2017	35	2023-01-01		10.4309/jgi.2017.35.1		#726	Wohl 2017
A review of empirical treatment studies for adolescent nonsuicidal self-injury	Brausch, A.M.; Girresch, S.K.	Nonsuicidal self-injury (NSSI) is a concern in the adolescent population given its relationship to suicidal behavior, pointing to the serious need for adequate treatments for this high-risk population. This review examined empirical studies that evaluated treatments for NSSI among adolescents, and evaluated how the components of each treatment address common underlying and concurrent factors of N…	2012		Journal of Cognitive Psychotherapy	26	1	2018-03-01		10.1891/0889-8391.26.1.3		#728	Brausch 2012
Impulse control disorder in a patient on long-term treatment with bromocriptine for a macroprolactinoma	Thondam, S.K.; Alusi, S.; O√™driscoll, K.; Gilkes, C.E.; Cuthbertson, D.J.; Daousi, C.	Impulse control disorders (ICDs) constitute socially disruptive behaviors such as pathological gambling, impulsive eating, compulsive shopping, and hypersexuality. These conditions are well recognized in patients on dopamine agonist (DA) therapy for Parkinson disease. Dopamine agonists are widely used as first-line agents in the treatment of prolactinomas, but ICDs in this group of patients are r…	2013		Clinical Neuropharmacology	36	5	170-172		10.1097/WNF.0b013e31829fc165		#730	Thondam 2013
The Role of Psychosocial Characteristics in Criminal Convictions Among Cocaine and Gambling Clients in Treatment	Martin, G.; Macdonald, S.; Ishiguro, S.	This study assessed the relative importance of problem gambling, cocaine use and selected psychosocial characteristics in predicting criminal convictions. A self-administered questionnaire was completed by clients when admitted to a treatment program for a primary problem with cocaine (n = 300), gambling (n = 199), or tobacco (n = 249). The questionnaire included questions on various psychosocial…	2013		International Journal of Mental Health and Addiction	11	2	162-171		10.1007/s11469-012-9406-1		#731	Martin 2013
The relationship between impulse-control disorders and obsessive-compulsive disorder: A current understanding and future research directions	Potenza, M.N.; Koran, L.M.; Pallanti, S.	Impulse-control disorders (ICDs) constitute a heterogeneous group of conditions linked diagnostically by difficulties in resisting "the impulse, drive, or temptation to perform an act that is harmful to the person or to others." Specific ICDs share clinical, phenomenological and biological features with obsessive-compulsive disorder (OCD) that have suggested that these disorders might be categori…	2009		Psychiatry Research	170	1	22-31		10.1016/j.psychres.2008.06.036		#732	Potenza 2009
The Victorian Gambling Screen: Reliability and Validation in a Clinical Population	Tolchard, B.; Battersby, M.W.	There is a need to establish reliability and the various forms of validity in all measures in order to feel confident in the use of such tools across a wide diversity of settings. The aim of this study is to describe the reliability and validity of the Victorian Gambling Screen (VGS) and in particular one of the sub-scales (Harm to Self-HS) in a specialist problem gambling treatment service in Ad…	2010		Journal of Gambling Studies	26	4	623-638		10.1007/s10899-009-9172-6		#733	Tolchard 2010
The risky business of dopamine agonists in Parkinson disease and impulse control disorders	Claassen, D.O.; van den Wildenberg, W.P.M.; Ridderinkhof, K.R.; Jessup, C.K.; Harrison, M.B.; Wooten, G.F.; Wylie, S.A.	Risk-taking behavior is characterized by pursuit of reward in spite of potential negative consequences. Dopamine neurotransmission along the mesocorticolimbic pathway is a potential modulator of risk behavior. In patients with Parkinson's disease (PD), impulse control disorder (ICD) can result from dopaminergic medication use, particularly dopamine agonists (DAA). Behaviors associated with ICD in…	2011		Behavioral Neuroscience	125	4	492-500		10.1037/a0023795		#734	Claassen 2011
Deep brain stimulation of nucleus accumbens region in alcoholism affects reward processing	Heldmann, M.; Berding, G.; Voges, J.; Bogerts, B.; Galazky, I.; M√ºller, U.; Baillot, G.; Heinze, H.-J.; M√ºnte, T.F.	The influence of bilateral deep brain stimulation (DBS) of the nucleus nucleus (NAcc) on the processing of reward in a gambling paradigm was investigated using H2[15O]-PET (positron emission tomography) in a 38-year-old man treated for severe alcohol addiction. Behavioral data analysis revealed a less risky, more careful choice behavior under active DBS compared to DBS switched off. PET showed wi…	2012		PLoS ONE	7	5			10.1371/journal.pone.0036572		#735	Heldmann 2012
Gambling addiction.	Bowden-Jones, H.; George, S.		2011		BMJ (Clinical research ed.)	343		d7789		10.1136/bmj.d7789		#736	Bowden-Jones 2011
Contingency management for cocaine treatment: Cash vs. vouchers	Festinger, D.S.; Dugosh, K.L.; Kirby, K.C.; Seymour, B.L.	The efficacy of contingency management (CM) for treating drug abuse is well supported. The most widely used form of CM is voucher-based reinforcement therapy (VBRT), where clients receive an escalating schedule of vouchers that can be redeemed for goods and services for meeting treatment goals. Though generally rejected due to concerns about potential harms to drug using participants, research su…	2014		Journal of Substance Abuse Treatment	47	2	168-174		10.1016/j.jsat.2014.03.001		#737	Festinger 2014
Impulse control disorders arising in 3 patients treated with rotigotine	Wingo, T.S.; Evatt, M.; Scott, B.; Freeman, A.; Stacy, M.	Objective: We report 3 cases of impulse control disorders (ICDs) that developed in patients with Parkinson disease treated with the novel dopamine agonist, rotigotine. Methods: Three patients were identified retrospectively who developed symptoms of an ICD while taking rotigotine. The ICD symptoms developed at 4, 5, and 8 years after diagnosis of Parkinson disease in these patients and while they…	2009		Clinical Neuropharmacology	32	2	59-62		10.1097/WNF.0b013e3181684542		#739	Wingo 2009
Decision-making functioning as a predictor of treatment outcome in anorexia nervosa	Cavedini, P.; Zorzi, C.; Bassi, T.; Gorini, A.; Baraldi, C.; Ubbiali, A.; Bellodi, L.	The pathological eating behaviour of patients with anorexia nervosa reflects a deficit in planning real-life strategies that can be observed in an experimental setting through the Gambling Task, a tool designed to detect and measure decision-making abilities. We examined the role of Gambling Task performance as a predictor of treatment outcome in anorectic patients, and we evaluated changes in de…	2006		Psychiatry Research	145	2023-03-02	179-187		10.1016/j.psychres.2004.12.014		#742	Cavedini 2006
Observing therapeutic interaction in the "Lisa" case	Lepper, G.; Mergenthaler, E.	This is the third of a series of pilot studies that seeks to validate a method for the identification and analysis of clinically significant interactions in the psychotherapy process. Using a combined method, the authors demonstrate that the therapeutic cycles model (Mergenthaler, 1996) can be used reliably to identify clinically significant events across sessions, which can then be analyzed at t…	2008		Psychotherapy Research	18	6	634-644		10.1080/10503300701442001		#743	Lepper 2008
Levodopa/carbidopa/entacapone 200/50/200 mg (Stalevo¬Æ 200) in the treatment of Parkinson's disease: A case series	Sethi, K.D.; Hauser, R.A.; Isaacson, S.H.; McClain, T.	Levodopa continues to be the most efficacious and widely used treatment for Parkinson's disease. Levodopa dosing is understood to be critical for the optimal control of symptoms, and increasing the levodopa dose is a common method to treat advancing disease. Escalating levodopa dosages coupled with disease progression is associated with increasing likelihood of developing levodopa-induced dyskine…	2009		Cases Journal	2	7			10.4076/1757-1626-2-7134		#744	Sethi 2009
The subjective and cognitive effects of acute phenylalanine and tyrosine depletion in patients recovered from depression	Roiser, J.P.; McLean, A.; Ogilvie, A.D.; Blackwell, A.D.; Bamber, D.J.; Goodyer, I.; Jones, P.B.; Sahakian, B.J.	Although there is evidence for the involvement of dopamine (DA) in unipolar depression, no published study has yet used the technique of acute phenylalanine and tyrosine depletion (APTD), a dietary intervention that selectively lowers DA synthesis, in order to investigate the role of DA in mood disturbance. Tyrosine and phenylalanine depleted and placebo amino acid drinks were administered to 20 …	2005		Neuropsychopharmacology	30	4	775-785		10.1038/sj.npp.1300659		#745	Roiser 2005
Pramipexole extended-release: A review of its use in patients with Parkinson's disease	Frampton, J.E.	Pramipexole, a non-ergolinic, D3-preferring dopamine agonist (DA), is well established as a treatment option for motor symptoms at all stages of Parkinson's disease (PD). It is administered orally and is available as both a three-times daily immediate-release (IR) formulation and a once-daily extended-release (ER) formulation (Mirapex¬Æ ER, Mirapexin¬Æ ER; Pexola¬Æ ER, Sifrol¬Æ ER). The two formu…	2014		Drugs	74	18	2175-2190		10.1007/s40265-014-0322-5		#746	Frampton 2014
Understanding problem gambling in two ethnic communities in brisbane, queensland a pilot study	Chui, W.H.; O‚ÄôConnor, I.	This paper aims to present findings from a pilot study on understanding gambling within the Greek and Vietnamese communities in Brisbane, the capital city of Queensland State. It explores gambling behaviour among gamblers and views of workers from their own communities. Rich data were obtained by conducting qualitative semi-structured interviews. Three themes that emerged are the causes of gambli…	2006		Asian Pacific Journal of Social Work	16	1	67-75		10.1080/21650993.2006.9755993		#747	Chui 2006
Pramipexole in the management of Parkinson's disease	Reichmann, H.; Sch√ºpbach, W.M.M.	Parkinson's disease (PD) is a complex neurodegenerative disease with both motor and nonmotor symptoms. The major clinical symptoms of PD are due to dopamine deficiency caused by the degeneration of nigrostriatal dopaminergic neurons. As a consequence, current treatments remain focused on the dopamine system. Dopamine-replacement therapy with levodopa has been the mainstay of symptomatic treatment…	2008		Aging Health	4	3	225-235		10.2217/1745509X.4.3.225		#748	Reichmann 2008
Minimal treatment approaches for concerned significant others of problem gamblers: A randomized controlled trial	Hodgins, D.C.; Toneatto, T.; Makarchuk, K.; Skinner, W.; Vincent, S.	The goal of this study was to examine the efficacy of minimal treatment interventions for concerned significant others (CSOs) of problem gamblers. One hundred and eighty-six participants (82% females, 56% spouses) were randomly assigned to one of three groups: the first minimal intervention group received a self-help workbook [based on behavioral principles, modified from the Community Reinforcem…	2007		Journal of Gambling Studies	23	2	215-230		10.1007/s10899-006-9052-2		#749	Hodgins 2007
Initiating therapy in Parkinson's disease: L-dopa versus dopamine agonists	Camargos, S.; Maia, D.P.; Cardoso, F.	Both levodopa (L-dopa) and dopamine agonists (DA) have been successfully used in the management of patients with Parkinson's disease (PD). However, the most appropriate time to begin dopaminergic therapy, as well as the choice between L-dopa and DA in PD patients, remains controversial. In this article we review the reasons for this controversy as well as fallacies regarding issues such as neurot…	2009		Focus on Parkinson's Disease	21	1	13-16				#750	Camargos 2009
Clinical aspects of impulsive compulsive behaviours in Parkinson's disease	Djamshidian, A.; Averbeck, B.B.; Lees, A.J.; O'Sullivan, S.S.	Impulsive-compulsive behaviours (ICBs) are an increasingly well-recognised adverse-effect of dopaminergic medications used to treat Parkinson's disease. ICBs include pathological gambling, compulsive sexual behaviour, compulsive buying, and binge eating, together with punding and the addiction-like compulsive use of dopamine replacement therapy, or dopamine dysregulation syndrome. The prevalence …	2011		Journal of the Neurological Sciences	310	2023-02-01	183-188		10.1016/j.jns.2011.07.031		#753	Djamshidian 2011
Orally disintegrating selegiline in Parkinson patients with dopamine agonist-related adverse effects	Lyons, K.E.; Friedman, J.H.; Hermanowicz, N.; Isaacson, S.H.; Hauser, R.A.; Hersh, B.P.; Silver, D.E.; Tetrud, J.W.; Elmer, L.W.; Parashos, S.A.; Struck, L.K.; Lew, M.F.; Pahwa, R.	Objective: To determine whether adding orally disintegrating selegiline (ODS) while decreasing dopamine agonist (DA) dosages would reduce DA-related adverse effects (AEs) of excessive daytime sleepiness (EDS), pedal edema, hallucinations, and impulse control disorders (ICDs) without compromising efficacy in Parkinson disease (PD) patients. Methods: This was a 12-week open-label study of 60 PD pat…	2010		Clinical Neuropharmacology	33	1	2023-10-05		10.1097/WNF.0b013e3181b7926f		#755	Lyons 2010
How well are we helping problem gamblers? An update to the evidence base supporting problem gambling treatment	Westphal, J.R.	Evidence based medicine developed to link clinical practice and policy decisions to evidence, so that effective treatments are maximized and ineffective treatments minimized. The objective was to evaluate current status of problem gambling treatment evidence base. The method was literature review of problem gambling treatment articles published from 2003 through 2006. The evidence base for gambli…	2008		International Journal of Mental Health and Addiction	6	2	249-264		10.1007/s11469-007-9072-x		#756	Westphal 2008
Characteristics of Gamblers Using a National Online Counselling Service for Problem Gambling	Rodda, S.; Lubman, D.I.	Immediate interventions for a range of health concerns are increasingly being delivered online due to their ease of access and potential to attract new treatment cohorts. This paper describes the development and implementation of a national Australian real time chat and email service for problem gambling. Between September 2009 and September 2011, over 85,000 people visited Gambling Help Online. …	2014		Journal of Gambling Studies	30	2	277-289		10.1007/s10899-012-9352-7		#757	Rodda 2014
New considerations in the medical management of early Parkinson's disease: Impact of recent clinical trials on treatment strategy	Hauser, R.A.	The best approach to medical management of early Parkinson's disease remains controversial. Recent studies suggest that early use of MAO-B inhibitors may improve long-term outcome. Long-term follow-up to a delayed-start rasagiline study indicated that patients who were treated with rasagiline from the start did better through 5.5-6 years of treatment (with all PD medications) than patients who be…	2009		Parkinsonism and Related Disorders	15	SUPPL. 3	S17-S21		10.1016/S1353-8020(09)70772-2		#758	Hauser 2009
Rapid resolution of dopamine dysregulation syndrome (DDS) after subthalamic DBS for parkinson disease (PD)	Knobel, D.; Aybek, S.; Pollo, C.; Vingerhoets, F.J.G.; Berney, A.	OBJECTIVE: To describe how subthalamic deep brain stimulation (STN-DBS) and reduction in dopamine replacement therapy (DRT) allowed rapid resolution of dopamine dysregulation syndrome (DDS) with severe behavioral disorder in a patient with late stage Parkinson disease (PD). BACKGROUND: DDS was recently defined as compulsive use of dopaminergic drugs, associated with severe behavioral symptoms, an…	2008		Cognitive and Behavioral Neurology	21	3	187-189		10.1097/WNN.0b013e318185e6e2		#761	Knobel 2008
Self-regulation and treatment retention in cocaine dependent individuals: A longitudinal study	Verdejo-Garc√≠a, A.; Betanzos-Espinosa, P.; Lozano, O.M.; Vergara-Moragues, E.; Gonz√°lez-Saiz, F.; Fern√°ndez-Calder√≥n, F.; Bilbao-Acedos, I.; P√©rez-Garc√≠a, M.	Background: We aimed to explore the association between baseline executive functioning and treatment outcome in Therapeutic Communities (TCs). Methods: We used a longitudinal descriptive design: a baseline neuropsychological assessment was performed within the first 30 days of treatment in TCs. Once participants finished or abandoned treatment, the information about time of stay in treatment was …	2012		Drug and Alcohol Dependence	122	2023-02-01	142-148		10.1016/j.drugalcdep.2011.09.025		#762	Verdejo-Garc√≠a 2012
Gaming progress.	Sharman, V.	Victoria Sharman travelled to Las Vegas on a scholarship to learn about treatment and support for problem gamblers. She discovered high-quality, accessible services, but was most impressed by the city's attitude to gambling.	2012		Nursing standard (Royal College of Nursing (Great Britain) : 1987)	26	52	22-23		10.7748/ns.26.52.22.s23		#765	Sharman 2012
A triadic neurocognitive approach to addiction for clinical interventions	No√´l, X.; Brevers, D.; Bechara, A.	According to the triadic neurocognitive model of addiction to drugs (e.g., cocaine) and non-drugs (e.g., gambling), weakened "willpower" associated with these behaviors is the product of an abnormal functioning in one or more of three key neural and cognitive systems: (1) an amygdala-striatum dependent system mediating automatic, habitual, and salient behaviors; (2) a prefrontal cortex dependent …	2013		Frontiers in Psychiatry	4	DEC			10.3389/fpsyt.2013.00179		#766	No√´l 2013
Deep brain stimulation of the subthalamic nucleus transiently enhances loss-chasing behaviour in patients with Parkinson's Disease	Rogers, R.D.; Wielenberg, B.; Wojtecki, L.; Elben, S.; Campbell-Meiklejohn, D.; Schnitzler, A.	Dopaminergic treatments are associated with impulse control disorders such as pathological gambling in a subset of patients with Parkinson's Disease. While deep brain stimulation of the subthalamic nucleus has been reported to reduce symptoms of impulse control disorders in some Parkinson's Disease patients, little is known about its specific effects on gambling behaviour. In this experiment, we …	2011		Experimental Neurology	231	1	181-189		10.1016/j.expneurol.2011.06.007		#767	Rogers 2011
Equipping School Psychologists to Address Another Risky Behavior:The Case for Understanding Youth Problem Gambling	Dickson, L.; Derevensky, J.L.	School psychologists are assuming an increasingly important role in ensuring youth have the mental and emotional health to succeed academically. Although considerable attention has been paid to a number of adolescent high-risk behaviors including drug and alcohol use, cigarette smoking, and sexually transmitted diseases, little attention has been paid to youth gambling behaviors. Youth problem ga…	2006		Canadian Journal of School Psychology	21	2023-02-01	59-72		10.1177/0829573506298689		#768	Dickson 2006
Duration of L-dopa and dopamine agonist monotherapy in Parkinson's disease	Nissen, T.; Newman, E.J.; Grosset, K.A.; Daghem, M.; Pal, G.; Stewart, M.; Odin, P.; Macphee, G.J.; Grosset, D.G.	The expected duration of initial antiparkinson monotherapy before the need for supplementation is not clearly defined for routine practice. The aim of this study was to define the length of L-dopa (L-3, 4-dihydrophenylalanine) and dopamine agonist monotherapy. The duration of monotherapy and discontinuation rates were investigated in a natural observational setting by plotting Kaplan-Meier surviv…	2012		Scottish Medical Journal	57	4	217-220		10.1258/smj.2012.012121		#769	Nissen 2012
Prize-based contingency management does not increase gambling	Petry, N.M.; Kolodner, K.B.; Li, R.; Peirce, J.M.; Roll, J.M.; Stitzer, M.L.; Hamilton, J.A.	A contingency management (CM) intervention that provides drug-abstinent patients a chance to win prizes of varying magnitudes is efficacious in retaining patients in treatment and reducing drug use. However, this intervention has been criticized as possibly increasing gambling because it contains an element of chance. Gambling behaviors before, during and 3 months after participation in a multi-s…	2006		Drug and Alcohol Dependence	83	3	269-273		10.1016/j.drugalcdep.2005.11.023		#770	Petry 2006
The use of clinical trials in comparative effectiveness research on mental health	Blanco, C.; Rafful, C.; Olfson, M.	Objectives: A large body of comparative effectiveness research (CER) focuses on the use of observational and quasi-experimental approaches. We sought to examine the use of clinical trials as a tool for CER, particularly in mental health. Study Design and Setting: Examination of three ongoing randomized clinical trials in psychiatry addressing issues that would pose difficulties for nonexperimenta…	2013		Journal of Clinical Epidemiology	66	8 SUPPL.8	S29-S36		10.1016/j.jclinepi.2013.02.013		#772	Blanco 2013
Congruence couple therapy for pathological gambling	Lee, B.K.	Couple therapy models for pathological gambling are limited. Congruence Couple Therapy is an integrative, humanistic, systems model that addresses intrapsychic, interpersonal, intergenerational, and universal-spiritual disconnections of pathological gamblers and their spouses to shift towards congruence. Specifically, CCT's theoretical foundations, main constructs, and treatment interventions are…	2009		International Journal of Mental Health and Addiction	7	1	45-67		10.1007/s11469-007-9137-x		#773	Lee 2009	Christopher Seel (2023-01-24 00:09:33)(Screen): Discussion paper not evaluation - exclude;
Adjuvant treatment to levodopa in patients with motor complications	Chan, D.K.Y.	Levodopa (L-dopa) therapy remains the cornerstone of treatment for Parkinson's disease and usually provides a good response for the first 5 years. However, the pulsative nature of this oral therapy may be the basis for late motor complications such as fluctuations and dyskinesia after the initial 5-7 year period. Adjuvant treatment including dopamine agonists, catechol-O-methyltransferase inhibit…	2012		Focus on Parkinson's Disease	23	1	2015-10-01				#774	Chan 2012
Treatment strategies and quality-of-care indicators for patients with Parkinson's disease	Chen, J.J.; Lew, M.F.; Siderowf, A.	Background: Parkinson's disease (PD) is a chronic, progressive, and debilitating disease, which affects over 1 million people in the United States. PD is characterized by a loss of voluntary and involuntary muscle control. As the disease progresses, additional complications can arise in the form of nonmotor and neurobehavioral symptoms. The traditional pharmacologic treatment for PD has been levo…	2009		Journal of Managed Care Pharmacy	15	3 SUPPL.	S1-S21		10.18553/jmcp.2009.15.s3.1		#775	Chen 2009
Gamblers Anonymous: Overlooked and underused?	George, S.; Ijeoma, O.; Bowden-Jones, H.	Gamblers Anonymous (GA) is perhaps the least used of the twelve-step approaches to dealing with addictions. This relative lack of visibility and use, at least in the UK, is reflected in healthcare professionals' lack of awareness and knowledge of gambling addiction and its treatment, including GA. In this article, we introduce the basic tenets of GA and discuss how these translate into treatment.	2013		Advances in Psychiatric Treatment	19	1	23-29		10.1192/apt.bp.111.009332		#776	George 2013
Impaired flexible decision-making in major depressive disorder	Cella, M.; Dymond, S.; Cooper, A.	Background: Depression is associated with dysfunctional affective states, neuropsychological impairment and altered sensitivity to reward and punishment. These impairments can influence complex decision-making in changing environments. Methods: The contingency shifting variant Iowa Gambling Task (IGT) was used to assess flexible decision-making performance in a group of medicated unipolar Major D…	2010		Journal of Affective Disorders	124	2023-02-01	207-210		10.1016/j.jad.2009.11.013		#777	Cella 2010
Should impulse control disorders and dopamine dysregulation syndrome be indications for deep brain stimulation and intestinal levodopa?	Okun, M.S.; Weintraub, D.		2013		Movement Disorders	28	14	1915-1919		10.1002/mds.25735		#784	Okun 2013
Adapted Couple Therapy (ACT) for pathological gamblers: A promising avenue	Bertrand, K.; Dufour, M.; Wright, J.; Lasnier, B.	The study of the effectiveness of treatment for pathological gambling constitutes a field that is still largely unexplored. To date, the models assessed primarily target the individual and include little or no involvement of the family circle. Yet, the deleterious effects of gambling on loved ones and especially spouses are well recognized. Further, the addition of a couple modality to individual…	2008		Journal of Gambling Studies	24	3	393-409		10.1007/s10899-008-9100-1		#786	Bertrand 2008
[truncated: 133 more rows]
